# Supplementary material for: Identification and clinicopathological analysis of potential p73-regulated biomarkers in colorectal cancer via integrative bioinformatics
Source: Sci Rep. 2024 Apr 30;14:9894. doi: 10.1038/s41598-024-60715-1 (PMC11061124; doi:10.1038/s41598-024-60715-1)
Supplement: Supplementary file 1 — Supplementary Information 1. [file 41598_2024_60715_MOESM1_ESM.csv]

transcript ID	Annotation	Description	Control_rep1	Control_rep2	KD_rep1	KD_rep2	baseMean	log2FoldChange	lfcSE	stat	pvalue	padj	Regulation	Significance
rna131037	COX11	rna131037: COX11	3085.035783	2329.983075	2.001632957	1.298146215	1354.579659	-10.67092333	2.315923172	-4.607632699	0.00000407	0.000105926	Downregulated	significant
rna118183	AKAP13	rna118183: AKAP13	1.224220549	3.386603307	10.00816479	7008.691414	1755.827601	10.59357483	2.652598824	3.993658871	0.0000651	0.00149074	Upregulated	significant
rna141204	CAPNS1	rna141204: CAPNS1	25145.49007	7.902074382	10.00816479	5.19258486	6292.148225	-10.68978314	2.685623176	-3.980373434	0.0000688	0.001570102	Downregulated	significant
MSTRG.99.5	GNB1	MSTRG.99.5: GNB1	3.060551372	4.515471076	523.4270184	3295.99324	956.7490701	8.985020963	2.261679702	3.972720344	0.0000711	0.001617299	Upregulated	significant
MSTRG.7055.2	UBXN7	MSTRG.7055.2: UBXN7	4514.313274	8939.503862	15.01224718	31.15550916	3374.996223	-8.188283418	2.153156879	-3.802920027	0.000143001	0.003072142	Downregulated	significant
rna43336	SEPT14P18	rna43336: SEPT14P18	0.612110275	4.515471076	1494.219003	597.1472589	524.1234607	8.71374863	2.321262006	3.753884141	0.000174115	0.003695171	Upregulated	significant
rna116920	MYO9A	rna116920: MYO9A	1.224220549	2.257735538	5.004082394	3562.113214	892.6498131	10.01806669	2.674429291	3.745870838	0.000179769	0.00379911	Upregulated	significant
MSTRG.30900.6	YTHDC1	MSTRG.30900.6: YTHDC1	0.612110275	4366.46053	1.000816479	1.298146215	1092.342901	-10.89656752	2.918122542	-3.734102105	0.000188386	0.003965578	Downregulated	significant
MSTRG.10692.3	FAM46A	MSTRG.10692.3: FAM46A	12693.33076	952.7643969	29.02367788	3.894438645	3419.753319	-8.691630479	2.346888002	-3.703470499	0.00021267	0.004429209	Downregulated	significant
rna84147	SEPT14P18	rna84147: SEPT14P18	0.612110275	1.128867769	261.2131009	590.6565278	213.4026517	8.973922669	2.426273295	3.69864462	0.000216754	0.004506092	Upregulated	significant
rna59196	SEPT14P18	rna59196: SEPT14P18	3725.915241	1890.853513	8.00653183	15.57775458	1410.08826	-7.898268064	2.166482221	-3.645664842	0.000266701	0.005434827	Downregulated	significant
MSTRG.18533.3	EMP1	MSTRG.18533.3: EMP1	9.793764391	20.31961984	7759.330159	549.1158489	2084.639848	8.111448254	2.281773154	3.554888109	0.00037814	0.007430714	Upregulated	significant
MSTRG.3393.1	CRIM1	MSTRG.3393.1: CRIM1	3.672661647	1.128867769	226.1845242	1203.381541	358.5918987	8.188969464	2.324313855	3.52317715	0.000426406	0.008258271	Upregulated	significant
MSTRG.18839.22	SLC11A2	MSTRG.18839.22: SLC11A2	3.060551372	3.386603307	9.007348308	3379.074597	848.6322751	9.039260893	2.573541876	3.512381507	0.00044411	0.008551484	Upregulated	significant
MSTRG.14737.12	PTPDC1	MSTRG.14737.12: PTPDC1	1.836330823	1.128867769	9.007348308	1623.980915	408.9883654	9.088454612	2.606797559	3.486444347	0.000489487	0.009324732	Upregulated	significant
rna12008	GAS5	rna12008: GAS5	28.7691829	208.8405372	19524.92868	27745.27905	11876.95436	7.637189413	2.205495884	3.462799214	0.000534587	0.010078798	Upregulated	significant
MSTRG.13915.11	AGO2	MSTRG.13915.11: AGO2	37.95083702	7.902074382	2848.323698	5966.280004	2215.114153	7.582177403	2.198205069	3.449258447	0.000562128	0.010533815	Upregulated	significant
MSTRG.26491.9	C19orf12	MSTRG.26491.9: C19orf12	4.284771921	1615.409777	1.000816479	1.298146215	405.498378	-9.466160466	2.745176072	-3.448289005	0.00056415	0.010566463	Downregulated	significant
MSTRG.5768.5	IMPDH2	MSTRG.5768.5: IMPDH2	12774.12932	10.15980992	11.00898127	14.27960836	3202.394429	-8.982246417	2.60859303	-3.443329915	0.000574598	0.010732458	Downregulated	significant
MSTRG.1070.32	ZCCHC11	MSTRG.1070.32: ZCCHC11	0.612110275	2.257735538	3.002449436	1787.547338	448.3549083	9.325364917	2.714132866	3.43585424	0.000590689	0.011009982	Upregulated	significant
rna53389	SEPT14P18	rna53389: SEPT14P18	610.8860539	419.93881	2.001632957	2.59629243	258.8556973	-7.81302199	2.276372699	-3.432224431	0.000598652	0.01114033	Downregulated	significant
rna67671	SEPT14P18	rna67671: SEPT14P18	229.5413529	476.3821985	1.000816479	1.298146215	177.0556285	-8.26947254	2.422642491	-3.413410179	0.000641553	0.011861796	Downregulated	significant
MSTRG.8423.2	CCT5	MSTRG.8423.2: CCT5	33289.00517	19.19075207	7.005715351	59.71472589	8343.72909	-8.964897857	2.674536261	-3.351944779	0.00080246	0.014423396	Downregulated	significant
rna93000	SEPT14P18	rna93000: SEPT14P18	5.50899247	18.0618843	17.01388014	9024.712486	2266.324311	8.588668034	2.569181872	3.342958366	0.000828903	0.014841062	Upregulated	significant
MSTRG.23778.12	ANKFY1	MSTRG.23778.12: ANKFY1	6437.563756	5224.400034	12.00979774	66.20545696	2935.044761	-7.221723093	2.191200085	-3.295784417	0.000981473	0.017208636	Downregulated	significant
MSTRG.29577.3	HUWE1	MSTRG.29577.3: HUWE1	1060.174995	8604.230134	14.0114307	45.43511752	2430.962919	-7.34640606	2.252472788	-3.261484933	0.001108303	0.019173145	Downregulated	significant
MSTRG.12664.1	NUP205	MSTRG.12664.1: NUP205	9.793764391	1.128867769	28.0228614	3379.074597	854.5050228	8.26831764	2.545223745	3.248562197	0.001159899	0.019907216	Upregulated	significant
rna136767	SOCS6	rna136767: SOCS6	4.284771921	7.902074382	1708.393729	232.3681725	488.237187	7.322447337	2.25859519	3.242036186	0.00118679	0.02030854	Upregulated	significant
MSTRG.30142.6	L1CAM	MSTRG.30142.6: L1CAM	1.224220549	2060.183678	3.002449436	1.298146215	516.4271236	-8.894626316	2.748564512	-3.236098799	0.001211754	0.020656095	Downregulated	significant
rna139622	EPS15L1	rna139622: EPS15L1	1.224220549	1.128867769	205.1673781	249.2440733	114.1911349	7.589011134	2.35454688	3.22313019	0.001267979	0.021518705	Upregulated	significant
rna69468	SEPT14P18	rna69468: SEPT14P18	1.836330823	9.030942151	128.1045093	1944.62303	520.8987031	7.592060281	2.359648744	3.217453573	0.00129334	0.021925951	Upregulated	significant
MSTRG.31522.4	DOC2B	MSTRG.31522.4: DOC2B	1387.041882	1509.296207	13.01061422	11.68331593	730.2580048	-6.873456003	2.14523425	-3.204058486	0.00135505	0.022851643	Downregulated	significant
rna66755	SEPT14P18	rna66755: SEPT14P18	2351.727674	1.128867769	4.003265915	1.298146215	589.5394886	-8.78321662	2.752166293	-3.191382963	0.001415935	0.023778651	Downregulated	significant
MSTRG.23005.8	EIF3C	MSTRG.23005.8: EIF3C	13018.36132	333.0159918	6.004898872	57.11843346	3353.62516	-7.726464832	2.430976734	-3.178337631	0.001481222	0.024745819	Downregulated	significant
rna67701	SEPT14P18	rna67701: SEPT14P18	11.01798494	21.44848761	4192.420229	380.356841	1151.310886	7.14096259	2.261057488	3.158240172	0.001587247	0.026249825	Upregulated	significant
rna137325	CIRBP	rna137325: CIRBP	905.9232062	2158.395174	17.01388014	11.68331593	773.2538941	-6.737200849	2.164197468	-3.113025012	0.001851803	0.030098729	Downregulated	significant
rna59018	SEPT14P18	rna59018: SEPT14P18	480.5065655	259.6395868	3.002449436	2.59629243	186.4362235	-7.044560781	2.263790252	-3.111843412	0.001859231	0.030209147	Downregulated	significant
MSTRG.15537.5	USP6NL	MSTRG.15537.5: USP6NL	12.24220549	3.386603307	21.01714605	3466.050394	875.6740872	7.79287653	2.50769044	3.107591116	0.001886188	0.030614287	Upregulated	significant
rna44816	SEPT14P18	rna44816: SEPT14P18	41.01138839	11.28867769	3057.494342	2513.211072	1405.75137	6.731336985	2.167515966	3.105553588	0.001899232	0.03079491	Upregulated	significant
rna161472	SEPT14P18	rna161472: SEPT14P18	1458.046674	672.8051902	10.00816479	10.38516972	537.8112996	-6.707360677	2.168539551	-3.093031286	0.001981233	0.031912094	Downregulated	significant
rna80944	SEPT14P18	rna80944: SEPT14P18	7.345323294	5.644338844	1260.027947	250.5422195	380.8899571	6.858579538	2.226231975	3.080801828	0.00206444	0.033113008	Upregulated	significant
MSTRG.3372.22	BIRC6	MSTRG.3372.22: BIRC6	382.5689215	11222.07449	31.02531084	50.62770238	2921.574106	-7.151368128	2.32502607	-3.075822771	0.002099226	0.033601083	Downregulated	significant
rna98472	SEPT14P18	rna98472: SEPT14P18	2075.05383	409.7790001	11.00898127	11.68331593	626.8812819	-6.77506641	2.210652986	-3.064735376	0.002178627	0.034714157	Downregulated	significant
MSTRG.31703.7	FBL	MSTRG.31703.7: FBL	89.36810007	82.40734713	9900.076607	5304.225434	3844.019372	6.467720369	2.125426432	3.04302246	0.002342149	0.037006223	Upregulated	significant
rna68730	SEPT14P18	rna68730: SEPT14P18	2.448441098	1.128867769	571.4662093	32.45365537	151.8742934	7.375356113	2.439472033	3.023341122	0.002500003	0.039176942	Upregulated	significant
rna165252	SEPT14P18	rna165252: SEPT14P18	1397.447757	5.644338844	4.003265915	2.59629243	352.4229134	-7.728012537	2.575550406	-3.000528555	0.002695115	0.041762079	Downregulated	significant
rna48264	SEPT14P18	rna48264: SEPT14P18	12.24220549	11.28867769	38.03102619	3529.659558	897.8053669	7.243768925	2.42567542	2.986289454	0.002823852	0.04345867	Upregulated	significant
MSTRG.14954.5	SNX30	MSTRG.14954.5: SNX30	16.52697741	6.773206613	22.01796253	4020.358828	1016.419244	7.434227307	2.49000353	2.985629224	0.002829955	0.043516248	Upregulated	significant
MSTRG.29336.1	SH3KBP1	MSTRG.29336.1: SH3KBP1	23.8723007	1.128867769	4370.565562	102.553551	1124.53007	7.474329645	2.506045343	2.982519716	0.002858862	0.043901968	Upregulated	significant
rna155443	ADM2	rna155443: ADM2	2.448441098	2.257735538	449.3665989	97.36096612	137.8584354	6.857961974	2.304059574	2.976469034	0.002915885	0.044666717	Upregulated	significant
rna128194	MYO18A	rna128194: MYO18A	1.836330823	30.47942976	20.01632957	7132.015305	1796.086849	7.796103719	2.619828483	2.975806917	0.002922188	0.044737688	Upregulated	significant
MSTRG.16690.4	DHX32	MSTRG.16690.4: DHX32	8.569543842	2.257735538	20.01632957	1803.125093	458.4921754	7.38248538	2.484034553	2.971973708	0.00295892	0.045222539	Upregulated	significant
MSTRG.8370.2	ZDHHC11	MSTRG.8370.2: ZDHHC11	6.733213019	2.257735538	83.06776773	1008.659609	275.1795813	6.908819746	2.337241066	2.955972256	0.003116851	0.047378781	Upregulated	significant
rna120283	PPL	rna120283: PPL	2.448441098	2734.117736	3.002449436	9.087023505	687.1639126	-7.827479874	2.648388714	-2.955563068	0.003120989	0.047411075	Downregulated	significant
MSTRG.19475.13	SSH1	MSTRG.19475.13: SSH1	37.95083702	12.41754546	1389.133272	2862.412404	1075.478515	6.396014573	2.171468925	2.945478289	0.003224558	0.048818347	Upregulated	significant
