# Supplementary material for: Identification and clinicopathological analysis of potential p73-regulated biomarkers in colorectal cancer via integrative bioinformatics
Source: Sci Rep. 2024 Apr 30;14:9894. doi: 10.1038/s41598-024-60715-1 (PMC11061124; doi:10.1038/s41598-024-60715-1)
Supplement: Supplementary file 2 — Supplementary Information 2. [file 41598_2024_60715_MOESM2_ESM.xlsx]

## Sheet: Upregulated_signif_transcriptom
transcript ID	Annotation	Control_rep1	Control_rep2	KD_rep1	KD_rep2	baseMean	log2FoldChange	lfcSE	stat	pvalue	padj	Regulation	Significance
gene21285	POM121B	0	0	0	877.547	219.387	23.5199	3.53343	6.65639	2.80642e-11	1.07639e-09	Upregulated	significant
MSTRG.10003.6	KIF13A	0	0	1342.09	0	335.524	24.7956	3.5341	7.0161	2.28146e-12	2.1562e-10	Upregulated	significant
MSTRG.1004.29	MKNK1	0	0	603.492	0	150.873	23.6826	3.5084	6.75024	1.47599e-11	7.20671e-10	Upregulated	significant
MSTRG.10044.1	TRIM38	0	0	0	2197.76	549.44	25.468	3.56897	7.13595	9.61218e-13	1.41938e-10	Upregulated	significant
MSTRG.10071.12	BTN2A2	0	0	0	419.301	104.825	23.174	3.51812	6.58705	4.48659e-11	1.47217e-09	Upregulated	significant
MSTRG.10129.3	ZNF165	0	0	84.0686	210.3	73.5921	9.91051	2.939	3.37207	0.000746063	0.0135194	Upregulated	significant
MSTRG.10319.3	MAPK13	0	0	0	1496.76	374.191	24.5857	3.553	6.9197	4.52606e-12	3.30599e-10	Upregulated	significant
MSTRG.1043.2	RAB3B	0	0	6653.43	8156.25	3702.42	15.5634	2.85369	5.45379	4.93063e-08	1.33236e-06	Upregulated	significant
MSTRG.1043.4	RAB3B	0	0	0	6438.81	1609.7	25.9067	3.61915	7.15824	8.17214e-13	1.32543e-10	Upregulated	significant
MSTRG.10579.4	PTP4A1	0	0	0	12736.1	3184.03	27.9362	3.65257	7.64835	2.03581e-14	3.7817e-11	Upregulated	significant
MSTRG.10638.3	CD109	0	0	0	2872.8	718.199	25.8186	3.58101	7.20988	5.6003e-13	1.12273e-10	Upregulated	significant
MSTRG.10666.11	MYO6	0	0	0	3665.96	916.491	25.4538	3.5923	7.08565	1.38389e-12	1.63606e-10	Upregulated	significant
MSTRG.1070.32	ZCCHC11	0.61211	2.25774	3.00245	1787.55	448.355	9.32536	2.71413	3.43585	0.000590689	0.01101	Upregulated	significant
MSTRG.10746.4	SLC35A1	0	0	853.696	1037.22	472.729	12.5941	2.86321	4.39858	1.0896e-05	0.000273135	Upregulated	significant
MSTRG.10750.7	PM20D2	0	0	89.0727	1051.5	285.143	11.8646	2.97391	3.98958	6.61908e-05	0.00151427	Upregulated	significant
MSTRG.10767.2	RRAGD	0	0	0	3283.01	820.753	25.9279	3.58716	7.22798	4.90214e-13	1.07926e-10	Upregulated	significant
MSTRG.10769.46	ANKRD6	0	0	117.096	1339.69	364.196	12.2177	2.96793	4.11657	3.84549e-05	0.000908709	Upregulated	significant
MSTRG.1078.5	ECHDC2	0	0	286.234	584.166	217.6	11.4747	2.88619	3.97572	7.01666e-05	0.00159931	Upregulated	significant
MSTRG.10821.2	CCNC	0	0	0	324.537	81.1341	22.8147	3.51835	6.48449	8.90302e-11	2.51395e-09	Upregulated	significant
MSTRG.10836.2	RTN4IP1	0	0	0	669.843	167.461	23.8245	3.5258	6.7572	1.40688e-11	6.99445e-10	Upregulated	significant
MSTRG.11126.8	HIVEP2	1.22422	0	137.112	1599.32	434.413	10.3413	2.68849	3.8465	0.000119818	0.00261179	Upregulated	significant
MSTRG.11133.10	ADAT2	0	0	0	1740.81	435.204	25.031	3.55929	7.03257	2.02765e-12	2.06274e-10	Upregulated	significant
MSTRG.11280.26	SYTL3	0	0	0	1198.19	299.547	23.6228	3.54427	6.66507	2.64536e-11	1.03335e-09	Upregulated	significant
MSTRG.11304.5	AGPAT4	0	0	0	3280.42	820.104	26.026	3.58712	7.25542	4.00427e-13	1.03825e-10	Upregulated	significant
MSTRG.1136.30	FGGY	0	0	0	441.37	110.342	23.2455	3.51849	6.60667	3.93053e-11	1.33156e-09	Upregulated	significant
MSTRG.11422.3	MRM2	0	0	0	760.714	190.178	23.9842	3.52915	6.79601	1.07555e-11	5.87397e-10	Upregulated	significant
MSTRG.11446.2	FBXL18	0	0	2156.76	0	539.19	25.4537	3.55436	7.16128	7.99276e-13	1.32211e-10	Upregulated	significant
MSTRG.11448.16	TNRC18	0	0	15088.3	0	3772.08	28.1738	3.64775	7.72361	1.1308e-14	3.13471e-11	Upregulated	significant
MSTRG.11448.3	TNRC18	0	0	0	3463.45	865.864	25.1436	3.58964	7.00448	2.47909e-12	2.22927e-10	Upregulated	significant
MSTRG.11448.4	TNRC18	0	0	0	1376.03	344.009	24.7899	3.54962	6.98381	2.87274e-12	2.42412e-10	Upregulated	significant
MSTRG.11457.1	CCZ1	0	0	0	1326.71	331.676	24.7619	3.54818	6.97875	2.97811e-12	2.47328e-10	Upregulated	significant
MSTRG.11477.2	PMS2CL	1.83633	0	1.00082	1218.96	305.449	9.29565	2.96229	3.13799	0.00170108	0.0279304	Upregulated	significant
MSTRG.11489.5	GLCCI1	0	0	1100.9	0	275.225	24.5166	3.5265	6.95212	3.59838e-12	2.8305e-10	Upregulated	significant
MSTRG.11547.6	SP4	0	0	0	1361.76	340.439	24.8178	3.54921	6.99249	2.70055e-12	2.35722e-10	Upregulated	significant
MSTRG.11550.6	RAPGEF5	0	0	0	3083.1	770.774	25.9557	3.58425	7.24159	4.43461e-13	1.04312e-10	Upregulated	significant
MSTRG.11578.4	IGF2BP3	0	1.12887	1236.01	0	309.284	10.2185	3.30565	3.09122	0.00199339	0.0320822	Upregulated	significant
MSTRG.11614.2	SKAP2	0	0	0	346.605	86.6513	21.441	3.51793	6.09477	1.09592e-09	2.97643e-08	Upregulated	significant
MSTRG.11615.3	HOXA1	0	0	0	323.238	80.8096	22.8123	3.51838	6.48375	8.94725e-11	2.52188e-09	Upregulated	significant
MSTRG.11635.3	HIBADH	0	0	1.00082	386.848	96.9621	10.3083	3.24956	3.1722	0.00151287	0.0252221	Upregulated	significant
MSTRG.11693.5	GARS	0	0	0	32496.5	8124.12	29.2431	3.69802	7.90777	2.62043e-15	2.03044e-11	Upregulated	significant
MSTRG.11741.13	SEPT7	0	0	4976.06	15645.3	5155.33	16.041	2.87994	5.56992	2.54864e-08	6.90554e-07	Upregulated	significant
MSTRG.11829.2	DDX56	0	0	461.376	0	115.344	23.3084	3.50381	6.6523	2.88547e-11	1.09625e-09	Upregulated	significant
MSTRG.11871.48	GRB10	37.9508	0	3537.89	4691.5	2066.83	7.7544	2.57827	3.0076	0.00263323	0.040898	Upregulated	significant
MSTRG.11887.7	EGFR	0	0	689.563	0	172.391	23.868	3.5116	6.79691	1.06883e-11	5.84124e-10	Upregulated	significant
MSTRG.11887.8	EGFR	0	0	520.425	0	130.106	23.4762	3.50545	6.69706	2.12649e-11	8.95967e-10	Upregulated	significant
MSTRG.11905.4	ZNF117	0	0	0	340.114	85.0286	22.8833	3.51802	6.5046	7.78999e-11	2.24863e-09	Upregulated	significant
MSTRG.11949.3	KCTD7	0	0	39.0318	637.39	169.105	11.1108	3.0074	3.6945	0.000220323	0.00457201	Upregulated	significant
MSTRG.11959.6	RABGEF1	0	0	30.0245	1407.19	359.304	12.1982	3.06385	3.98132	6.85341e-05	0.00156432	Upregulated	significant
MSTRG.12069.3	POM121C	0	0	2331.9	0	582.976	25.5411	3.5579	7.1787	7.03768e-13	1.26944e-10	Upregulated	significant
MSTRG.12138.8	KIAA1324L	0	1.12887	7.00572	1546.09	388.557	10.6498	2.97832	3.57578	0.000349191	0.00691935	Upregulated	significant
MSTRG.12200.2	xlocXLOC_019463	0	0	338.276	0	84.569	22.8724	3.50275	6.52985	6.58334e-11	1.96671e-09	Upregulated	significant
MSTRG.12222.2	PPP1R9A	0	0	0	1925.15	481.288	24.9182	3.5632	6.99321	2.68659e-12	2.35013e-10	Upregulated	significant
MSTRG.12336.1	TRIM56	0	0	0	7543.53	1885.88	27.206	3.627	7.50097	6.33469e-14	5.18453e-11	Upregulated	significant
MSTRG.12361.7	LOC100630923	0	0	0	1609.7	402.425	24.5802	3.556	6.91231	4.76822e-12	3.39194e-10	Upregulated	significant
MSTRG.1239.6	FPGT-TNNI3K	0	0	0	773.695	193.424	24.0281	3.52963	6.80754	9.9279e-12	5.56924e-10	Upregulated	significant
MSTRG.12440.4	LAMB1	0	0	0	1473.4	368.349	24.9248	3.55236	7.0164	2.27658e-12	2.1562e-10	Upregulated	significant
MSTRG.12445.2	IMMP2L	0	0	15.0122	237.561	63.1433	9.68935	3.05379	3.17289	0.00150929	0.025173	Upregulated	significant
MSTRG.12591.3	KLHDC10	0	0	0	5247.11	1311.78	26.6963	3.60949	7.39614	1.40199e-13	6.932e-11	Upregulated	significant
MSTRG.12591.4	KLHDC10	0	0	0	2043.28	510.821	25.1627	3.56577	7.05672	1.70476e-12	1.84452e-10	Upregulated	significant
MSTRG.1265.5	ST6GALNAC5	0	0	33.0269	359.587	98.1534	10.3259	3.00181	3.43989	0.000581951	0.0108625	Upregulated	significant
MSTRG.12664.1	NUP205	9.79376	1.12887	28.0229	3379.07	854.505	8.26832	2.54522	3.24856	0.0011599	0.0199072	Upregulated	significant
MSTRG.1267.16	MSH4	0	0	0	1557.78	389.444	24.9671	3.55464	7.0238	2.15915e-12	2.10588e-10	Upregulated	significant
MSTRG.12692.10	HIPK2	0	0	7656.25	0	1914.06	27.2277	3.6142	7.53355	4.93789e-14	4.78268e-11	Upregulated	significant
MSTRG.12731.1	MGAM	0	0	222.181	202.511	106.173	10.4395	2.90022	3.59956	0.000318758	0.00638207	Upregulated	significant
MSTRG.12867.22	KMT2C	0	37.2526	6768.52	6003.93	3202.43	8.42749	2.62106	3.2153	0.00130306	0.0220585	Upregulated	significant
MSTRG.12892.2	LMBR1	0	0	0	398.531	99.6327	23.1041	3.51788	6.56762	5.11241e-11	1.63481e-09	Upregulated	significant
MSTRG.12902.5	NCAPG2	0	0	0	702.297	175.574	23.8918	3.52699	6.774	1.25272e-11	6.54011e-10	Upregulated	significant
MSTRG.12917.9	ERICH1	1.22422	0	241.197	1999.15	560.392	10.707	2.66262	4.02124	5.78937e-05	0.00133663	Upregulated	significant
MSTRG.12995.1	CTSB	0	0	22313.2	0	5578.3	28.7211	3.66687	7.8326	4.77898e-15	2.11047e-11	Upregulated	significant
MSTRG.12995.20	CTSB	0	0	0	987.889	246.972	23.375	3.53733	6.6081	3.89273e-11	1.32154e-09	Upregulated	significant
MSTRG.13069.1	EGR3	0	0	0	698.403	174.601	23.8855	3.52685	6.77248	1.26591e-11	6.59116e-10	Upregulated	significant
MSTRG.13092.4	CHMP7	0	0	0	2296.42	574.105	25.5453	3.57091	7.15372	8.44573e-13	1.33701e-10	Upregulated	significant
MSTRG.13123.2	PTK2B	11.018	0	1058.86	2161.41	807.824	8.16987	2.51384	3.24996	0.00115421	0.0198222	Upregulated	significant
MSTRG.13144.2	ZNF395	0	0	0	2949.39	737.347	24.8972	3.58221	6.95022	3.64718e-12	2.85492e-10	Upregulated	significant
MSTRG.13146.5	EXTL3	1.83633	0	72.0588	2006.93	520.207	10.0511	2.69197	3.73373	0.000188666	0.00397044	Upregulated	significant
MSTRG.13146.8	EXTL3	3.06055	0	2.00163	2955.88	740.235	9.86385	2.92405	3.37335	0.000742608	0.0134639	Upregulated	significant
MSTRG.1315.2	MCOLN3	0	0	0	959.33	239.833	24.3248	3.53634	6.87854	6.04703e-12	3.92671e-10	Upregulated	significant
MSTRG.13156.10	KIF13B	0	0	0	411.512	102.878	23.0939	3.51802	6.56446	5.22215e-11	1.65934e-09	Upregulated	significant
MSTRG.13156.9	KIF13B	0	0	0	1106.02	276.505	24.5287	3.54131	6.92645	4.31536e-12	3.20954e-10	Upregulated	significant
MSTRG.13158.10	INTS9	0	0	0	1769.37	442.343	25.1816	3.55999	7.07349	1.5108e-12	1.72767e-10	Upregulated	significant
MSTRG.13220.3	PLEKHA2	0	0	4.00327	1365.65	342.413	12.1287	3.19663	3.79421	0.000148113	0.00317604	Upregulated	significant
MSTRG.13237.3	GINS4	0	0	0	550.414	137.603	23.5497	3.5216	6.6872	2.27475e-11	9.35394e-10	Upregulated	significant
MSTRG.13280.6	UBE2V2	0	0	0	5763.77	1440.94	26.8289	3.61392	7.42377	1.13832e-13	6.35491e-11	Upregulated	significant
MSTRG.13350.47	ASPH	0	0	0	2709.23	677.308	25.7006	3.57833	7.18229	6.85553e-13	1.26115e-10	Upregulated	significant
MSTRG.13405.8	UBE2W	0	0	8232.72	0	2058.18	25.6552	3.61768	7.0916	1.32575e-12	1.6244e-10	Upregulated	significant
MSTRG.13442.1	PEX2	0	0	0	2060.16	515.04	25.3698	3.56613	7.1141	1.12642e-12	1.52365e-10	Upregulated	significant
MSTRG.13534.4	CPNE3	3.06055	0	408.333	604.936	254.082	8.30161	2.49777	3.32361	0.000888612	0.0157557	Upregulated	significant
MSTRG.13545.3	LOC101929709	0	0	14.0114	332.325	86.5842	10.1449	3.06089	3.31437	0.0009185	0.0162035	Upregulated	significant
MSTRG.13575.2	FAM92A	0	0	2205.8	0	551.45	25.4895	3.55537	7.1693	7.53822e-13	1.28706e-10	Upregulated	significant
MSTRG.13658.2	VPS13B	0	0	2749.24	0	687.311	25.7925	3.56502	7.23489	4.65902e-13	1.06718e-10	Upregulated	significant
MSTRG.137.6	WRAP73	0	0	196.16	384.251	145.103	10.8901	2.89679	3.75936	0.000170352	0.00362007	Upregulated	significant
MSTRG.13915.11	AGO2	37.9508	7.90207	2848.32	5966.28	2215.11	7.58218	2.19821	3.44926	0.000562128	0.0105338	Upregulated	significant
MSTRG.13915.2	AGO2	0	0	3815.11	0	953.778	26.1851	3.58039	7.31348	2.60317e-13	8.86235e-11	Upregulated	significant
MSTRG.13915.3	AGO2	0	0	2868.34	0	717.085	25.7252	3.56698	7.21202	5.51259e-13	1.11363e-10	Upregulated	significant
MSTRG.13921.5	JRK	0	0	0	2941.6	735.4	25.8893	3.58209	7.22743	4.92224e-13	1.07926e-10	Upregulated	significant
MSTRG.13986.8	SCRIB	0	0	0	366.077	91.5193	22.9812	3.51778	6.53287	6.45199e-11	1.9361e-09	Upregulated	significant
MSTRG.14043.13	LRRC14	0	0	666.544	511.47	294.503	11.9114	2.87057	4.14948	3.33228e-05	0.000793969	Upregulated	significant
MSTRG.14172.1	TTC39B	0	0	1751.43	2515.81	1066.81	13.7683	2.85915	4.81552	1.4682e-06	3.9044e-05	Upregulated	significant
MSTRG.14180.24	CCDC171	0	0	31.0253	353.096	96.0303	10.2944	3.00545	3.42523	0.00061429	0.0113944	Upregulated	significant
MSTRG.14225.7	MTAP	0	0	194.158	1208.57	350.683	12.1632	2.9301	4.1511	3.30875e-05	0.000788596	Upregulated	significant
MSTRG.14284.2	SMU1	0	0	0	11872.8	2968.21	27.8356	3.64916	7.62794	2.3854e-14	3.7817e-11	Upregulated	significant
MSTRG.14337.4	PIGO	0	0	0	5483.37	1370.84	26.1997	3.61157	7.25438	4.03516e-13	1.03825e-10	Upregulated	significant
MSTRG.14359.7	NPR2	0	0	1750.43	0	437.607	24.2227	3.54515	6.83263	8.33703e-12	4.9798e-10	Upregulated	significant
MSTRG.1436.6	CCDC18-AS1	0	0	2345.91	747.732	773.412	13.3043	2.88553	4.61071	4.013e-06	0.000104455	Upregulated	significant
MSTRG.14395.10	DCAF10	0	0	2862.34	0	715.584	25.8488	3.56688	7.2469	4.26429e-13	1.03825e-10	Upregulated	significant
MSTRG.14395.2	DCAF10	0	0	0	1547.39	386.848	24.9371	3.55437	7.01591	2.28449e-12	2.1562e-10	Upregulated	significant
MSTRG.14399.2	xlocXLOC_023644	0	0	0	419.301	104.825	23.174	3.51812	6.58705	4.48659e-11	1.47217e-09	Upregulated	significant
MSTRG.14401.3	ANKRD18A	0	0	0	1909.57	477.393	25.2885	3.56285	7.09782	1.26741e-12	1.60221e-10	Upregulated	significant
MSTRG.14504.3	ANKRD20A4-ANKRD20A20P	0	0	16.0131	209.002	56.2537	9.52263	3.05148	3.12066	0.00180447	0.0294365	Upregulated	significant
MSTRG.14610.1	GNAQ	0	0	5156.21	0	1289.05	26.4246	3.59484	7.3507	1.97169e-13	8.04599e-11	Upregulated	significant
MSTRG.14672.25	SECISBP2	0	0	0	411.512	102.878	23.0939	3.51802	6.56446	5.22215e-11	1.65934e-09	Upregulated	significant
MSTRG.14683.2	AUH	0	0	340.278	76.5906	104.217	10.4129	2.94497	3.53581	0.000406523	0.00791685	Upregulated	significant
MSTRG.14688.7	ROR2	0	0	0	1215.06	303.766	23.7551	3.5448	6.70139	2.06444e-11	8.80438e-10	Upregulated	significant
MSTRG.14703.3	ANKRD19P	0	0	0	1807.02	451.755	25.2038	3.56089	7.07797	1.46285e-12	1.69942e-10	Upregulated	significant
MSTRG.14737.12	PTPDC1	1.83633	1.12887	9.00735	1623.98	408.988	9.08845	2.6068	3.48644	0.000489487	0.00932473	Upregulated	significant
MSTRG.14885.2	SLC44A1	0	0	0	13748.7	3437.17	28.042	3.65629	7.66954	1.72617e-14	3.6518e-11	Upregulated	significant
MSTRG.14906.4	RAD23B	0	0	1064.87	3973.63	1259.62	14.008	2.89111	4.84519	1.26492e-06	3.36604e-05	Upregulated	significant
MSTRG.14906.7	RAD23B	0	0	12483.2	13076.2	6389.85	16.3507	2.85222	5.73264	9.88807e-09	2.68279e-07	Upregulated	significant
MSTRG.14948.2	DNAJC25	0	0	3690.01	0	922.503	25.4995	3.57881	7.12514	1.03976e-12	1.48009e-10	Upregulated	significant
MSTRG.14954.5	SNX30	16.527	6.77321	22.018	4020.36	1016.42	7.43423	2.49	2.98563	0.00282996	0.0435162	Upregulated	significant
MSTRG.14954.6	SNX30	0	0	0	1716.15	429.037	25.139	3.55869	7.06411	1.61652e-12	1.79494e-10	Upregulated	significant
MSTRG.14954.7	SNX30	1.22422	0	0	4209.89	1052.78	11.6546	3.31151	3.51943	0.000432476	0.00836151	Upregulated	significant
MSTRG.14984.17	ZNF618	0	0	0	3162.28	790.571	25.9909	3.58542	7.24905	4.19695e-13	1.03825e-10	Upregulated	significant
MSTRG.14998.20	COL27A1	0	0	0	733.453	183.363	23.954	3.52814	6.78942	1.12589e-11	6.04213e-10	Upregulated	significant
MSTRG.15047.2	PDCL	0	0	0	2034.2	508.549	24.8991	3.56558	6.98318	2.88575e-12	2.42412e-10	Upregulated	significant
MSTRG.15055.34	GSN	1.22422	0	1652.35	0	413.393	10.3027	3.25223	3.16789	0.00153551	0.025536	Upregulated	significant
MSTRG.15061.14	NEK6	0	0	776.634	7.78888	196.106	11.3248	3.12742	3.62114	0.000293312	0.00590525	Upregulated	significant
MSTRG.15077.2	RPL35	0	0	0	3206.42	801.605	25.9289	3.58606	7.23047	4.81343e-13	1.07926e-10	Upregulated	significant
MSTRG.15078.9	ARPC5L	0	0	0	649.073	162.268	23.7833	3.52504	6.74697	1.50966e-11	7.30767e-10	Upregulated	significant
MSTRG.15124.1	GAPVD1	0	0	6198.06	41.5407	1559.9	14.3164	3.13008	4.57383	4.78895e-06	0.000123394	Upregulated	significant
MSTRG.15176.24	CIZ1	0	0	0	616.619	154.155	23.7121	3.52387	6.729	1.70834e-11	7.78986e-10	Upregulated	significant
MSTRG.1520.4	TAF13	0	0	0	643.881	160.97	23.772	3.52485	6.74411	1.5397e-11	7.34498e-10	Upregulated	significant
MSTRG.15201.8	SPTAN1	0	4.51547	4421.61	70.0999	1124.06	10.0035	2.74361	3.64609	0.000266261	0.00542722	Upregulated	significant
MSTRG.15217.1	IER5L	0	0	1998.63	0	499.658	25.0064	3.55095	7.04217	1.89272e-12	1.97138e-10	Upregulated	significant
MSTRG.1523.11	WDR47	0	0	0	816.534	204.133	24.1036	3.53121	6.82587	8.73924e-12	5.14913e-10	Upregulated	significant
MSTRG.15237.1	ASS1	0	0	361.295	0	90.3237	22.9653	3.50254	6.55674	5.4996e-11	1.71632e-09	Upregulated	significant
MSTRG.1527.11	GPSM2	0	0	1712.4	0	428.099	25.1305	3.54421	7.09058	1.33547e-12	1.6244e-10	Upregulated	significant
MSTRG.1528.6	CLCC1	0	0	376.307	36.3481	103.164	10.3983	2.99628	3.47039	0.000519705	0.00981894	Upregulated	significant
MSTRG.15296.1	VAV2	0	0	20.0163	804.851	206.217	11.3971	3.06379	3.71993	0.000199276	0.00417478	Upregulated	significant
MSTRG.15306.5	OLFM1	9.79376	0	406.331	1720.04	534.042	7.73896	2.54211	3.04431	0.00233217	0.0368703	Upregulated	significant
MSTRG.15330.10	CAMSAP1	0	0	0	1860.24	465.061	25.2506	3.56214	7.0886	1.35472e-12	1.62548e-10	Upregulated	significant
MSTRG.15362.6	RABL6	0	0	0	647.775	161.944	23.7805	3.52499	6.74625	1.51712e-11	7.31193e-10	Upregulated	significant
MSTRG.15362.8	PHPT1	0	0	0	358.288	89.5721	22.9557	3.51782	6.52555	6.77518e-11	2.01429e-09	Upregulated	significant
MSTRG.15449.2	GTPBP4	0	0	1588.3	1842.07	857.591	13.4533	2.85792	4.70739	2.50912e-06	6.61347e-05	Upregulated	significant
MSTRG.1552.12	GSTM4	0	0	0	347.903	86.9758	22.9137	3.51792	6.51344	7.34508e-11	2.14019e-09	Upregulated	significant
MSTRG.15532.3	PROSER2	0	0	919.75	0	229.938	23.7851	3.52019	6.75675	1.41117e-11	7.01147e-10	Upregulated	significant
MSTRG.15537.5	USP6NL	12.2422	3.3866	21.0171	3466.05	875.674	7.79288	2.50769	3.10759	0.00188619	0.0306143	Upregulated	significant
MSTRG.15565.35	BEND7	0	0	129.105	965.821	273.732	11.8057	2.94526	4.00838	6.11354e-05	0.00140542	Upregulated	significant
MSTRG.15584.3	RSU1	0	0	0	2953.28	738.321	25.8908	3.58227	7.22747	4.92067e-13	1.07926e-10	Upregulated	significant
MSTRG.15677.5	MPP7	0	0	218.178	1993.95	553.033	12.8204	2.94802	4.34881	1.36877e-05	0.000340567	Upregulated	significant
MSTRG.15677.7	MPP7	1.22422	0	0	2341.86	585.77	10.8071	3.28311	3.29174	0.000995698	0.0174314	Upregulated	significant
MSTRG.15690.10	WAC	0	0	0	9859.42	2464.86	26.5609	3.6399	7.29716	2.93911e-13	9.33904e-11	Upregulated	significant
MSTRG.15690.13	WAC	0	0	0	1037.22	259.305	23.6019	3.53902	6.66905	2.57457e-11	1.01288e-09	Upregulated	significant
MSTRG.15690.2	WAC	0	0	3152.57	0	788.143	25.9839	3.57138	7.27557	3.44966e-13	9.83383e-11	Upregulated	significant
MSTRG.15690.3	WAC	0	0	13978.4	0	3494.6	28.0629	3.644	7.70114	1.34858e-14	3.15472e-11	Upregulated	significant
MSTRG.15697.2	MTPAP	0	0	0	2857.22	714.305	25.8504	3.58076	7.21925	5.22763e-13	1.09727e-10	Upregulated	significant
MSTRG.15911.9	ASAH2B	0	0	1779.45	0	444.863	24.3417	3.54586	6.86483	6.65718e-12	4.18434e-10	Upregulated	significant
MSTRG.15932.10	SLC16A9	0	0	0	1395.51	348.877	24.8015	3.55018	6.98598	2.8288e-12	2.40646e-10	Upregulated	significant
MSTRG.1595.3	ATP5PB	0	0	0	627.005	156.751	23.7342	3.52424	6.73456	1.64427e-11	7.61746e-10	Upregulated	significant
MSTRG.15990.7	DNA2	0	0	1845.51	155.778	500.321	12.676	2.96662	4.27286	1.92978e-05	0.000472884	Upregulated	significant
MSTRG.15990.9	DNA2	0	0	0	1060.59	265.146	24.4678	3.5398	6.9122	4.77203e-12	3.39194e-10	Upregulated	significant
MSTRG.16013.3	AIFM2	0	0	1226	7.78888	308.447	11.9782	3.14805	3.80494	0.000141837	0.00304878	Upregulated	significant
MSTRG.16021.38	COL13A1	0	0	0	2641.73	660.432	25.7407	3.57719	7.1958	6.20966e-13	1.19553e-10	Upregulated	significant
MSTRG.16021.39	COL13A1	0.61211	0	1.00082	416.705	104.579	9.07215	3.06031	2.96445	0.00303223	0.0462375	Upregulated	significant
MSTRG.16046.1	DDIT4	0	0	0	1382.53	345.631	24.8319	3.54981	6.99527	2.64746e-12	2.32349e-10	Upregulated	significant
MSTRG.16064.3	P4HA1	0	0	0	1169.63	292.407	24.6045	3.54336	6.94382	3.81637e-12	2.93029e-10	Upregulated	significant
MSTRG.16064.4	P4HA1	0	0	0	1248.82	312.204	24.5455	3.54584	6.92235	4.44207e-12	3.27317e-10	Upregulated	significant
MSTRG.16089.50	USP54	0	0	0	1086.55	271.637	24.4999	3.54067	6.91957	4.53015e-12	3.30599e-10	Upregulated	significant
MSTRG.16093.1	CAMK2G	0	0	0	650.371	162.593	23.7862	3.52509	6.74768	1.50223e-11	7.29262e-10	Upregulated	significant
MSTRG.16153.1	ZMIZ1	0	0	3150.57	0	787.643	25.9845	3.57135	7.27581	3.44352e-13	9.83383e-11	Upregulated	significant
MSTRG.16153.8	ZMIZ1	0	0	0	2193.87	548.467	25.4803	3.56889	7.13955	9.3637e-13	1.39056e-10	Upregulated	significant
MSTRG.16171.1	EIF5AP4	0	0	0	341.412	85.3531	22.8887	3.518	6.50616	7.70986e-11	2.22871e-09	Upregulated	significant
MSTRG.16291.7	TBC1D12	0	0	0	1640.86	410.214	24.8263	3.5568	6.97996	2.95257e-12	2.45969e-10	Upregulated	significant
MSTRG.16314.60	SORBS1	0	0	84.0686	999.573	270.91	11.7908	2.97533	3.96285	7.40618e-05	0.00167763	Upregulated	significant
MSTRG.16316.4	TCTN3	0	0	2116.73	0	529.182	25.3314	3.55352	7.12856	1.01424e-12	1.46647e-10	Upregulated	significant
MSTRG.16316.5	TCTN3	0	0	1460.19	0	365.048	24.9176	3.53752	7.04382	1.87038e-12	1.96294e-10	Upregulated	significant
MSTRG.16354.2	PI4K2A	0	0	451.368	1147.56	399.732	12.3521	2.88305	4.28437	1.83256e-05	0.000450937	Upregulated	significant
MSTRG.16434.1	POLL	0	0	745.608	0	186.402	23.9769	3.51372	6.82381	8.86596e-12	5.18359e-10	Upregulated	significant
MSTRG.16446.23	MGEA5	1.22422	1.12887	0	13234.6	3309.24	12.4548	3.10241	4.01454	5.95621e-05	0.00137278	Upregulated	significant
MSTRG.16473.1	BORCS7-ASMT	0	0	2.00163	211.598	53.3999	9.44747	3.20095	2.95146	0.00316274	0.0479638	Upregulated	significant
MSTRG.16484.5	STN1	0	0	488.398	0	122.1	23.3862	3.50451	6.67318	2.50321e-11	9.95371e-10	Upregulated	significant
MSTRG.16512.5	MXI1	0	0	0	876.249	219.062	23.5098	3.53338	6.65361	2.85984e-11	1.09219e-09	Upregulated	significant
MSTRG.16546.4	NHLRC2	0	0	67.0547	895.721	240.694	11.6201	2.98458	3.89339	9.88511e-05	0.002191	Upregulated	significant
MSTRG.16552.23	TCF7L2	0	1.12887	9172.48	1416.28	2647.47	13.4461	2.73645	4.91372	8.93623e-07	2.39066e-05	Upregulated	significant
MSTRG.16552.27	LOC103344931	4.28477	0	2110.72	4662.94	1694.49	10.5744	2.48628	4.2531	2.10827e-05	0.000514373	Upregulated	significant
MSTRG.16552.71	TCF7L2	0	0	0	2034.2	508.549	24.8991	3.56558	6.98318	2.88575e-12	2.42412e-10	Upregulated	significant
MSTRG.16588.3	RAB11FIP2	0	0	0	604.936	151.234	23.6854	3.52346	6.72219	1.79013e-11	8.01729e-10	Upregulated	significant
MSTRG.16690.4	DHX32	8.56954	2.25774	20.0163	1803.13	458.492	7.38249	2.48403	2.97197	0.00295892	0.0452225	Upregulated	significant
MSTRG.16700.2	xlocXLOC_027410	0	0	2.00163	825.621	206.906	11.4019	3.22099	3.53987	0.000400321	0.00782071	Upregulated	significant
MSTRG.16774.2	B4GALNT4	0	0	0	2035.49	508.873	25.3767	3.56561	7.11708	1.10234e-12	1.51743e-10	Upregulated	significant
MSTRG.16820.10	BRSK2	0	0	109.089	873.652	245.685	11.6498	2.95158	3.94697	7.91474e-05	0.00178278	Upregulated	significant
MSTRG.1697.1	PHGDH	0	0	0	14802.8	3700.69	27.3007	3.65987	7.45947	8.68709e-14	5.67776e-11	Upregulated	significant
MSTRG.17006.6	GALNT18	0	0	0	1438.35	359.587	24.8115	3.55139	6.98643	2.81962e-12	2.40444e-10	Upregulated	significant
MSTRG.17023.3	FAR1	0	0	0	3921.7	980.425	26.2935	3.59546	7.31299	2.6127e-13	8.86235e-11	Upregulated	significant
MSTRG.17038.3	CYP2R1	0	0	66.0539	751.627	204.42	11.3845	2.97832	3.82244	0.000132135	0.00285628	Upregulated	significant
MSTRG.17157.1	LINC00294	0	0	2850.33	0	712.581	25.8463	3.56669	7.24657	4.27458e-13	1.03825e-10	Upregulated	significant
MSTRG.17160.2	CSTF3	0	0	0	664.651	166.163	23.8157	3.52561	6.75507	1.42768e-11	7.08034e-10	Upregulated	significant
MSTRG.17167.3	CD59	6.1211	0	3412.78	11.6833	857.647	9.09779	2.80778	3.2402	0.00119445	0.0204195	Upregulated	significant
MSTRG.17167.6	CD59	0	0	20101.4	0	5025.35	28.5734	3.66178	7.80315	6.03809e-15	2.11047e-11	Upregulated	significant
MSTRG.17175.5	PDHX	0	0	2610.13	1004.77	903.724	13.529	2.87668	4.70298	2.56395e-06	6.75356e-05	Upregulated	significant
MSTRG.17177.4	EHF	0	0	0	1172.23	293.057	24.6078	3.54345	6.94458	3.79585e-12	2.92012e-10	Upregulated	significant
MSTRG.17305.17	CTNND1	0	0	180.147	668.545	212.173	11.4382	2.91093	3.9294	8.51574e-05	0.00190587	Upregulated	significant
MSTRG.17308.2	OSBP	0	0	0	554.308	138.577	23.563	3.52173	6.69074	2.22044e-11	9.23454e-10	Upregulated	significant
MSTRG.17451.1	CDC42BPG	0	0	800.653	0	200.163	22.3561	3.51579	6.35875	2.03398e-10	5.56738e-09	Upregulated	significant
MSTRG.1746.2	PFN1P6	3.06055	0	2899.37	0	725.606	9.8429	3.19912	3.07675	0.00209268	0.033519	Upregulated	significant
MSTRG.1746.3	PFN1P6	0	0	2314.89	0	578.722	25.5554	3.55756	7.18341	6.79931e-13	1.25778e-10	Upregulated	significant
MSTRG.17478.4	FRMD8	0	0	1217.99	0	304.498	23.818	3.5303	6.74674	1.51208e-11	7.30767e-10	Upregulated	significant
MSTRG.17489.8	SSSCA1	0	0	73.0596	450.457	130.879	10.7411	2.95381	3.63636	0.000276517	0.00560784	Upregulated	significant
MSTRG.17509.1	RNASEH2C	0	0	0	891.826	222.957	23.6275	3.53394	6.68586	2.29574e-11	9.36194e-10	Upregulated	significant
MSTRG.17529.4	SF3B2	0	0	0	715.279	178.82	23.9182	3.52747	6.78056	1.19711e-11	6.32965e-10	Upregulated	significant
MSTRG.17549.8	DPP3	0	0	0	1200.79	300.196	23.693	3.54435	6.68473	2.31343e-11	9.40238e-10	Upregulated	significant
MSTRG.17555.11	RBM4	0	0	839.685	0	209.921	23.5023	3.51725	6.682	2.35698e-11	9.51681e-10	Upregulated	significant
MSTRG.17577.3	RAD9A	0	0	0	1738.22	434.554	25.1569	3.55923	7.06807	1.57107e-12	1.76904e-10	Upregulated	significant
MSTRG.17604.3	NDUFS8	0	0	123.1	107.746	57.7116	9.56006	2.94059	3.25107	0.00114971	0.0197618	Upregulated	significant
MSTRG.17611.9	CHKA	0	0	808.66	0	202.165	24.0904	3.51609	6.85147	7.30953e-12	4.51321e-10	Upregulated	significant
MSTRG.1774.4	RNF115	0	0	1290.05	0	322.513	24.3008	3.53254	6.87914	6.02156e-12	3.91592e-10	Upregulated	significant
MSTRG.17759.2	RNF169	0	0	6914.64	0	1728.66	27.0832	3.6093	7.50372	6.20305e-14	5.18453e-11	Upregulated	significant
MSTRG.17789.15	EMSY	0	0	489.399	1852.45	585.463	12.9026	2.89651	4.45453	8.40773e-06	0.000212616	Upregulated	significant
MSTRG.17888.5	PICALM	0	0	0	2663.8	665.949	24.8123	3.57757	6.93553	4.04696e-12	3.06057e-10	Upregulated	significant
MSTRG.18096.3	BCL9L	0	0	9144.46	0	2286.12	27.4705	3.62303	7.58218	3.39806e-14	4.07722e-11	Upregulated	significant
MSTRG.18098.11	KMT2A	0	0	926.756	1608.4	633.79	13.017	2.86624	4.54151	5.58532e-06	0.000143225	Upregulated	significant
MSTRG.18098.9	KMT2A	0	0	1881.53	0	470.384	25.2656	3.54829	7.12049	1.07546e-12	1.50099e-10	Upregulated	significant
MSTRG.18115.2	C2CD2L	0	0	596.487	0	149.122	23.197	3.50815	6.61232	3.78343e-11	1.30753e-09	Upregulated	significant
MSTRG.18120.8	NLRX1	0	0	0	784.08	196.02	24.0479	3.53002	6.81239	9.59885e-12	5.44574e-10	Upregulated	significant
MSTRG.18158.5	ARHGEF12	0	0	0	5989.65	1497.41	26.8835	3.61573	7.43515	1.04452e-13	6.05142e-11	Upregulated	significant
MSTRG.18184.31	GRAMD1B	0	0	0	1577.25	394.312	24.6557	3.55515	6.93519	4.05681e-12	3.06226e-10	Upregulated	significant
MSTRG.18257.13	ARHGAP32	2.44844	0	96.0784	4065.79	1041.08	10.6574	2.69355	3.95664	7.60112e-05	0.0017184	Upregulated	significant
MSTRG.18257.14	ARHGAP32	2.44844	0	0	3231.09	808.384	10.3121	3.22904	3.19354	0.00140542	0.0236119	Upregulated	significant
MSTRG.18257.2	ARHGAP32	0	0	1917.56	25.9629	485.882	12.6337	3.09115	4.08706	4.36876e-05	0.00102214	Upregulated	significant
MSTRG.18362.2	SCNN1A	0	0	41.0335	427.09	117.031	10.5797	2.99067	3.53758	0.000403819	0.00786992	Upregulated	significant
MSTRG.18477.10	DDX12P	0	0	9.00735	1475.99	371.25	12.2454	3.14715	3.89093	9.98588e-05	0.00221211	Upregulated	significant
MSTRG.18490.4	YBX3	0	0	3580.92	0	895.23	25.1098	3.57739	7.01903	2.23411e-12	2.13713e-10	Upregulated	significant
MSTRG.18517.7	BORCS5	0	0	715.584	0	178.896	23.7805	3.51258	6.7701	1.28696e-11	6.66623e-10	Upregulated	significant
MSTRG.18533.3	EMP1	9.79376	20.3196	7759.33	549.116	2084.64	8.11145	2.28177	3.55489	0.00037814	0.00743071	Upregulated	significant
MSTRG.18627.3	ITPR2	1.22422	0	0	5883.2	1471.11	12.1382	3.32815	3.64713	0.000265183	0.00541211	Upregulated	significant
MSTRG.18671.56	CAPRIN2	0	0	0	1522.73	380.681	24.9127	3.5537	7.01035	2.37715e-12	2.18902e-10	Upregulated	significant
MSTRG.18671.60	CAPRIN2	0	0	1923.57	521.855	611.356	12.9651	2.89485	4.47869	7.51041e-06	0.000190764	Upregulated	significant
MSTRG.18671.62	CAPRIN2	0	0	1598.3	0	399.576	25.0395	3.54127	7.07077	1.54082e-12	1.7545e-10	Upregulated	significant
MSTRG.1868.22	OTUD7B	0	0	0	2772.84	693.21	25.8034	3.57939	7.20888	5.64136e-13	1.1228e-10	Upregulated	significant
MSTRG.187.4	PARK7	0	0	0	549.116	137.279	23.5489	3.52156	6.68708	2.27673e-11	9.35396e-10	Upregulated	significant
MSTRG.18712.5	SLC2A13	0	0	0	2519.7	629.925	25.6738	3.57506	7.18138	6.90125e-13	1.26378e-10	Upregulated	significant
MSTRG.18735.7	PUS7L	0	0	0	1270.89	317.721	24.5748	3.54651	6.92929	4.22948e-12	3.1629e-10	Upregulated	significant
MSTRG.18736.22	IRAK4	0	0	0	1614.89	403.723	24.56	3.55613	6.90638	4.97171e-12	3.48758e-10	Upregulated	significant
MSTRG.18813.6	NCKAP5L	0	0	0	2219.83	554.958	25.4983	3.56941	7.14356	9.09449e-13	1.37946e-10	Upregulated	significant
MSTRG.18828.2	DIP2B	0	0	0	2322.38	580.596	25.5602	3.57141	7.1569	8.25189e-13	1.32676e-10	Upregulated	significant
MSTRG.1883.5	LOC100996716	0	0	95.0776	345.307	110.096	10.4917	2.93211	3.57819	0.000345975	0.00686411	Upregulated	significant
MSTRG.18839.22	SLC11A2	3.06055	3.3866	9.00735	3379.07	848.632	9.03926	2.57354	3.51238	0.00044411	0.00855148	Upregulated	significant
MSTRG.1887.33	NBPF19	0	0	0	389.444	97.361	23.0708	3.51782	6.55828	5.44309e-11	1.71195e-09	Upregulated	significant
MSTRG.1887.54	NBPF19	0	0	283.231	111.641	98.7179	10.3346	2.92207	3.53674	0.000405095	0.00789096	Upregulated	significant
MSTRG.18870.10	KRT8	0	0	0	76536.1	19134	30	3.73868	8.02421	1.0218e-15	2.03044e-11	Upregulated	significant
MSTRG.18884.7	PFDN5	0	0	697.569	205.107	225.669	11.5274	2.90535	3.96763	7.2591e-05	0.00164756	Upregulated	significant
MSTRG.18895.12	PCBP2	0	0	0	1813.51	453.378	25.0098	3.56104	7.02316	2.16899e-12	2.10588e-10	Upregulated	significant
MSTRG.18968.14	PAN2	0	0	0	800.956	200.239	24.0711	3.53064	6.81777	9.24663e-12	5.34013e-10	Upregulated	significant
MSTRG.18983.8	BAZ2A	0	0	311.254	0	77.8135	22.755	3.5034	6.49512	8.29662e-11	2.37104e-09	Upregulated	significant
MSTRG.18984.2	PRIM1	0	0	24215.8	0	6053.94	28.8361	3.67085	7.85541	3.98473e-15	2.03044e-11	Upregulated	significant
MSTRG.19058.4	SRGAP1	0	0	0	1984.87	496.216	25.3397	3.56452	7.10888	1.1699e-12	1.53176e-10	Upregulated	significant
MSTRG.19199.5	xlocXLOC_032022	0	0	0	482.91	120.728	23.3714	3.51959	6.64039	3.12854e-11	1.15476e-09	Upregulated	significant
MSTRG.19205.10	RPL10P13	1.22422	0	0	2302.91	576.034	10.7829	3.28232	3.28516	0.00101926	0.017809	Upregulated	significant
MSTRG.19205.14	LOC105369844	0	0	1067.87	0	266.968	24.4763	3.52539	6.94288	3.84178e-12	2.94418e-10	Upregulated	significant
MSTRG.19229.6	SYT1	0	1.12887	0	3620.53	905.415	11.7646	3.36766	3.4934	0.000476911	0.00911323	Upregulated	significant
MSTRG.19234.14	NAV3	0	0	3309.7	0	827.425	26.0538	3.57367	7.2905	3.08801e-13	9.55062e-11	Upregulated	significant
MSTRG.19431.1	CHST11	1.83633	0	342.279	2871.5	803.904	10.6743	2.60312	4.10059	4.12094e-05	0.000968958	Upregulated	significant
MSTRG.19446.1	CKAP4	0	0	6112.99	0	1528.25	26.9072	3.60339	7.46718	8.19343e-14	5.58049e-11	Upregulated	significant
MSTRG.19475.13	SSH1	37.9508	12.4175	1389.13	2862.41	1075.48	6.39601	2.17147	2.94548	0.00322456	0.0488183	Upregulated	significant
MSTRG.19520.2	SH2B3	0	0	3885.17	0	971.292	26.2794	3.58126	7.33805	2.16729e-13	8.21955e-11	Upregulated	significant
MSTRG.19521.9	ATXN2	0	0	0	516.662	129.166	23.4633	3.52054	6.66467	2.65254e-11	1.03515e-09	Upregulated	significant
MSTRG.19606.1	TAOK3	0	0	32.0261	211.598	60.906	9.63735	3.00179	3.21054	0.00132487	0.0224039	Upregulated	significant
MSTRG.19620.6	RAB35	0	0	0	2265.27	566.316	25.4636	3.5703	7.13205	9.88857e-13	1.44274e-10	Upregulated	significant
MSTRG.19632.3	PXN	0	0	0	1263.1	315.774	24.6846	3.54627	6.96072	3.38542e-12	2.70534e-10	Upregulated	significant
MSTRG.19691.9	MLXIP	0	0	777.634	0	194.409	24.0349	3.51493	6.83796	8.03289e-12	4.85909e-10	Upregulated	significant
MSTRG.19714.3	MIR8072	0	0	6043.93	0	1510.98	26.8913	3.60285	7.46391	8.39944e-14	5.58049e-11	Upregulated	significant
MSTRG.19731.5	GTF2H3	0	0	0	1783.65	445.913	25.1929	3.56033	7.07599	1.48387e-12	1.71888e-10	Upregulated	significant
MSTRG.19771.8	AACS	0	0	0	765.906	191.477	23.4342	3.52935	6.63983	3.14053e-11	1.15621e-09	Upregulated	significant
MSTRG.19788.5	EP400	0	0	0	2356.14	589.034	25.5813	3.57205	7.16151	7.97904e-13	1.32211e-10	Upregulated	significant
MSTRG.19811.13	ZNF26	0	0	0	342.711	85.6777	22.894	3.51798	6.50771	7.63058e-11	2.20738e-09	Upregulated	significant
MSTRG.19818.15	GOLGA3	0	0	0	1100.83	275.207	24.519	3.54114	6.92405	4.389e-12	3.24895e-10	Upregulated	significant
MSTRG.19841.2	XPO4	0	0	3466.83	0	866.707	25.1083	3.57585	7.02161	2.19326e-12	2.12176e-10	Upregulated	significant
MSTRG.19866.2	ZDHHC20	0	0	0	2217.23	554.308	25.3964	3.56935	7.11512	1.11819e-12	1.52365e-10	Upregulated	significant
MSTRG.19895.5	CENPJ	0	0	1373.12	0	343.28	24.4645	3.53502	6.92062	4.49663e-12	3.30033e-10	Upregulated	significant
MSTRG.19938.2	SLC7A1	0	0	0	11683.3	2920.83	27.5903	3.64838	7.56233	3.95906e-14	4.18793e-11	Upregulated	significant
MSTRG.20031.9	MTRF1	0	0	0	507.575	126.894	23.4409	3.52027	6.65882	2.76037e-11	1.06431e-09	Upregulated	significant
MSTRG.20063.1	GPALPP1	0	0	0	1431.86	357.964	24.8803	3.55121	7.00615	2.4496e-12	2.21659e-10	Upregulated	significant
MSTRG.20071.6	TPT1	0	0	7809.37	3507.59	2829.24	15.1754	2.8672	5.29276	1.20481e-07	3.24911e-06	Upregulated	significant
MSTRG.20071.8	TPT1	0	0	3383.76	1395.51	1194.82	13.9318	2.87269	4.84974	1.23626e-06	3.29196e-05	Upregulated	significant
MSTRG.2012.14	UBAP2L	0	0	0	3733.47	933.367	26.2219	3.59315	7.29776	2.92604e-13	9.33904e-11	Upregulated	significant
MSTRG.20122.4	RCBTB1	0	0	3.00245	586.762	147.441	10.913	3.18132	3.43034	0.000602829	0.0112025	Upregulated	significant
MSTRG.20179.7	CKAP2	0	0	0	9074.04	2268.51	27.0935	3.6359	7.45166	9.21728e-14	5.80902e-11	Upregulated	significant
MSTRG.20183.6	HNRNPA1L2	0	0	0	540.029	135.007	23.5257	3.52127	6.68104	2.37248e-11	9.56852e-10	Upregulated	significant
MSTRG.20209.3	KLF5	0	0	9878.06	0	2469.51	27.5861	3.6268	7.60618	2.82312e-14	3.87743e-11	Upregulated	significant
MSTRG.20215.10	LMO7	0	0	0	1813.51	453.378	25.0098	3.56104	7.02316	2.16899e-12	2.10588e-10	Upregulated	significant
MSTRG.20215.11	LMO7	8.56954	0	2574.1	124.622	676.823	8.27417	2.63581	3.13914	0.00169444	0.027845	Upregulated	significant
MSTRG.20227.2	PTMAP5	0	0	0	5248.41	1312.1	26.6952	3.6095	7.39581	1.40553e-13	6.932e-11	Upregulated	significant
MSTRG.20345.3	IRS2	0	0	0	1120.3	280.075	24.5446	3.54178	6.93001	4.20807e-12	3.14982e-10	Upregulated	significant
MSTRG.20361.1	ANKRD10	0	0	18728.3	0	4682.07	28.466	3.65832	7.78117	7.18561e-15	2.13948e-11	Upregulated	significant
MSTRG.20385.28	PCID2	0	0	2304.88	2496.34	1200.3	13.9384	2.85584	4.88066	1.05733e-06	2.82017e-05	Upregulated	significant
MSTRG.20385.29	PCID2	0	0	916.748	537.433	363.545	12.2152	2.87192	4.25333	2.10616e-05	0.00051417	Upregulated	significant
MSTRG.20453.4	ZNF219	0	0	0	786.677	196.669	24.0517	3.53011	6.81329	9.53928e-12	5.43941e-10	Upregulated	significant
MSTRG.20535.7	NEDD8-MDP1	0	0	0	1547.39	386.848	24.9371	3.55437	7.01591	2.28449e-12	2.1562e-10	Upregulated	significant
MSTRG.20582.11	NUBPL	0.61211	0	0	873.652	218.566	10.3291	3.33318	3.09888	0.00194256	0.0313898	Upregulated	significant
MSTRG.20609.7	FAM177A1	0	0	0	2495.04	623.759	25.6595	3.57461	7.17825	7.06089e-13	1.26987e-10	Upregulated	significant
MSTRG.20707.9	NIN	0	0	0	2014.72	503.681	25.3605	3.56516	7.11342	1.132e-12	1.52365e-10	Upregulated	significant
MSTRG.20743.2	L2HGDH	0	0	0	1896.59	474.148	25.2778	3.56297	7.09456	1.2976e-12	1.62284e-10	Upregulated	significant
MSTRG.20748.13	MAP4K5	0	0	0	2475.56	618.891	24.6915	3.57426	6.90814	4.91036e-12	3.45362e-10	Upregulated	significant
MSTRG.20748.14	MAP4K5	1.22422	0	4.00327	660.756	166.496	8.9695	2.89381	3.09954	0.00193821	0.0313384	Upregulated	significant
MSTRG.20756.2	GNPNAT1	0	0	0	1302.04	325.51	24.7536	3.54745	6.97786	2.99717e-12	2.48654e-10	Upregulated	significant
MSTRG.20787.4	SAMD4A	0	0	1196.98	2348.35	886.331	13.5009	2.86712	4.70886	2.49103e-06	6.56793e-05	Upregulated	significant
MSTRG.20817.20	KTN1	0	0	1453.19	0	363.296	24.6623	3.53732	6.97204	3.12385e-12	2.56255e-10	Upregulated	significant
MSTRG.20819.12	ARID4A	0	0	56.0457	424.494	120.135	10.6175	2.9696	3.57541	0.000349683	0.00692662	Upregulated	significant
MSTRG.20822.2	ACTR10	0	0	696.568	697.105	348.418	12.1539	2.86629	4.24029	2.23232e-05	0.000542662	Upregulated	significant
MSTRG.20831.1	TIMM9	0	0	0	1369.54	342.386	24.4625	3.54943	6.89194	5.50372e-12	3.70373e-10	Upregulated	significant
MSTRG.20874.3	PPP2R5E	1.22422	0	243.198	1000.87	311.323	9.85562	2.6256	3.75366	0.000174273	0.00369753	Upregulated	significant
MSTRG.20884.3	MTHFD1	0	28.2217	7355	603.638	1996.71	8.14709	2.69737	3.02038	0.00252454	0.0394308	Upregulated	significant
MSTRG.20887.1	ZBTB1	0	0	18.0147	484.209	125.556	10.6812	3.05169	3.50009	0.000465107	0.00890248	Upregulated	significant
MSTRG.20893.22	SYNE2	1.22422	0	5.00408	634.793	160.255	8.9132	2.87645	3.09868	0.00194387	0.031392	Upregulated	significant
MSTRG.21101.10	IRF2BPL	0	0	1647.34	180.442	456.947	12.5451	2.9499	4.25273	2.11181e-05	0.000515081	Upregulated	significant
MSTRG.21101.12	IRF2BPL	0	0	1094.89	0	273.723	24.512	3.5263	6.95119	3.62218e-12	2.84366e-10	Upregulated	significant
MSTRG.21109.1	SPTLC2	0	0	2614.13	0	653.533	24.7771	3.5627	6.95458	3.5362e-12	2.79522e-10	Upregulated	significant
MSTRG.21119.5	ADCK1	0	0	935.763	0	233.941	24.2849	3.52077	6.89761	5.28849e-12	3.61212e-10	Upregulated	significant
MSTRG.21248.1	SYNE3	0	0	0	4753.81	1188.45	26.3495	3.60486	7.30946	2.68222e-13	8.89729e-11	Upregulated	significant
MSTRG.21295.4	YY1	0	0	0	5095.22	1273.81	26.451	3.60811	7.33099	2.28454e-13	8.27658e-11	Upregulated	significant
MSTRG.21337.12	TRAF3	0	0	12.0098	1173.52	296.383	11.9204	3.11652	3.82491	0.000130817	0.00283007	Upregulated	significant
MSTRG.2136.9	DCAF8	0	0	3553.9	2121.17	1418.77	14.1796	2.8609	4.95636	7.18266e-07	1.92666e-05	Upregulated	significant
MSTRG.21375.3	KIF26A	0	0	0	1659.03	414.758	24.8612	3.55726	6.98886	2.77137e-12	2.37821e-10	Upregulated	significant
MSTRG.21391.8	AKT1	0	0	10458.5	6490.73	4237.32	15.7581	2.85761	5.51444	3.49901e-08	9.47739e-07	Upregulated	significant
MSTRG.21402.6	AHNAK2	14.6906	0	918.75	6032.49	1741.48	8.87083	2.57987	3.43848	0.000584987	0.0109113	Upregulated	significant
MSTRG.21418.4	MTA1	0	0	704.575	0	176.144	23.898	3.51217	6.80435	1.01507e-11	5.63945e-10	Upregulated	significant
MSTRG.21539.29	GOLGA8B	0	0	0	2470.37	617.593	24.6841	3.57417	6.90626	4.97599e-12	3.48758e-10	Upregulated	significant
MSTRG.21539.9	GOLGA8A	2.44844	0	0	2221.13	555.894	9.77079	3.21105	3.04286	0.00234341	0.0370189	Upregulated	significant
MSTRG.21576.3	SRP14	0	0	890.727	0	222.682	23.7305	3.51913	6.74326	1.54869e-11	7.36999e-10	Upregulated	significant
MSTRG.21656.3	TTBK2	1.83633	0	0	7078.79	1770.16	11.8454	3.28906	3.60145	0.000316443	0.00634235	Upregulated	significant
MSTRG.21694.10	CTDSPL2	0	0	6457.27	0	1614.32	26.9887	3.60602	7.48434	7.19056e-14	5.41555e-11	Upregulated	significant
MSTRG.21697.6	CASC4	0	0	0	2959.77	739.943	25.8994	3.58237	7.22966	4.84193e-13	1.07926e-10	Upregulated	significant
MSTRG.21752.8	CEP152	0	0	3627.96	1617.49	1311.36	14.0661	2.86957	4.9018	9.49608e-07	2.53874e-05	Upregulated	significant
MSTRG.21868.18	TCF12	0	0	0	4330.62	1082.65	25.5318	3.6005	7.09119	1.32959e-12	1.6244e-10	Upregulated	significant
MSTRG.21889.25	SLTM	0	0	799.652	604.936	351.147	12.1652	2.8679	4.24183	2.217e-05	0.000539427	Upregulated	significant
MSTRG.21942.5	SNX22	0	0	0	704.893	176.223	23.897	3.52709	6.77527	1.24173e-11	6.49474e-10	Upregulated	significant
MSTRG.21944.4	OAZ2	0	0	1423.16	891.826	578.747	12.886	2.86517	4.49747	6.87681e-06	0.000175225	Upregulated	significant
MSTRG.21967.10	PIF1	0	0	0	528.346	132.086	23.497	3.5209	6.67358	2.49631e-11	9.93961e-10	Upregulated	significant
MSTRG.21973.2	SPG21	0	0	0	327.133	81.7832	22.8278	3.51828	6.48833	8.67939e-11	2.46379e-09	Upregulated	significant
MSTRG.22036.4	IQCH-AS1	0	0	407.332	881.441	322.193	12.041	2.88049	4.18018	2.91282e-05	0.000700044	Upregulated	significant
MSTRG.2206.7	SDHC	0	0	399.326	0	99.8314	23.1066	3.50269	6.59681	4.20102e-11	1.39508e-09	Upregulated	significant
MSTRG.22195.1	TBC1D2B	0	0	466.38	2219.83	671.553	13.1005	2.90739	4.50595	6.60779e-06	0.000168637	Upregulated	significant
MSTRG.22235.10	ZFAND6	0	0	0	704.893	176.223	23.897	3.52709	6.77527	1.24173e-11	6.49474e-10	Upregulated	significant
MSTRG.22328.4	LOC642423	0	0	0	2061.46	515.364	25.0674	3.56616	7.02924	2.07656e-12	2.08486e-10	Upregulated	significant
MSTRG.22347.14	MFGE8	0	0	3323.71	0	830.928	26.0613	3.57387	7.29219	3.04953e-13	9.55062e-11	Upregulated	significant
MSTRG.22355.13	FANCI	0	0	959.783	520.557	370.085	12.241	2.87358	4.25982	2.04591e-05	0.000500433	Upregulated	significant
MSTRG.22355.14	FANCI	0	0	866.707	0	216.677	23.5315	3.51825	6.6884	2.25626e-11	9.3017e-10	Upregulated	significant
MSTRG.22357.5	POLG	0	0	0	589.358	147.34	23.645	3.52291	6.71177	1.9228e-11	8.39634e-10	Upregulated	significant
MSTRG.22393.1	IQGAP1	0	0	123.1	848.988	243.022	11.634	2.94265	3.95359	7.69857e-05	0.0017375	Upregulated	significant
MSTRG.22412.2	PRC1	0	0	2041.67	0	510.416	24.9026	3.5519	7.01106	2.36524e-12	2.18808e-10	Upregulated	significant
MSTRG.22471.13	LYSMD4	0	0	0	394.636	98.6591	23.0895	3.51785	6.56351	5.25548e-11	1.66641e-09	Upregulated	significant
MSTRG.22516.8	RAB11FIP3	0	0	0	1047.6	261.901	23.6529	3.53937	6.68279	2.34435e-11	9.48968e-10	Upregulated	significant
MSTRG.22580.1	HAGH	0	0	613.501	0	153.375	23.673	3.50877	6.74681	1.51127e-11	7.30767e-10	Upregulated	significant
MSTRG.22615.1	NTHL1	0	0	621.507	0	155.377	23.7205	3.50906	6.75978	1.38198e-11	6.90484e-10	Upregulated	significant
MSTRG.2267.5	BLZF1	1.83633	0	0	1734.32	434.04	9.81376	3.22031	3.04746	0.00230787	0.0365652	Upregulated	significant
MSTRG.22790.3	CPPED1	0	0	0	808.745	202.186	24.09	3.53093	6.82259	8.94154e-12	5.21261e-10	Upregulated	significant
MSTRG.22858.14	PKD1P1	0	0	2.00163	598.445	150.112	10.9389	3.20981	3.40796	0.000654508	0.0120568	Upregulated	significant
MSTRG.22858.9	PKD1P1	0	0	1.00082	238.859	59.9649	9.61482	3.24979	2.9586	0.00309039	0.0470529	Upregulated	significant
MSTRG.22885.18	PKD1P5-LOC105376752	0	0	605.494	2043.28	662.194	13.0803	2.88996	4.52611	6.00796e-06	0.000153817	Upregulated	significant
MSTRG.22885.25	PKD1P5-LOC105376752	0	0	0	328.431	82.1077	22.8305	3.51825	6.48915	8.63236e-11	2.45738e-09	Upregulated	significant
MSTRG.22916.4	NPIPB3	0	0	143.117	2087.42	557.634	12.8323	2.979	4.30759	1.65045e-05	0.000407999	Upregulated	significant
MSTRG.22934.2	EEF2K	0	0	404.33	163.566	141.974	10.8588	2.90536	3.73751	0.000185855	0.0039164	Upregulated	significant
MSTRG.22986.15	IL4R	0	0	1235.01	0	308.752	24.6794	3.53084	6.98968	2.75515e-12	2.37649e-10	Upregulated	significant
MSTRG.22988.6	SBK1	0	0	1324.08	0	331.02	24.4617	3.53356	6.92267	4.43196e-12	3.27012e-10	Upregulated	significant
MSTRG.22994.13	XPO6	0	0	0	1376.03	344.009	24.7899	3.54962	6.98381	2.87274e-12	2.42412e-10	Upregulated	significant
MSTRG.22994.16	XPO6	0	0	0	427.09	106.773	23.2006	3.51824	6.59438	4.27044e-11	1.4122e-09	Upregulated	significant
MSTRG.22994.3	XPO6	0	0	0	308.959	77.2397	22.7477	3.51884	6.46455	1.01599e-10	2.83205e-09	Upregulated	significant
MSTRG.23014.38	ATXN2L	0	1.12887	0	9781.53	2445.67	13.1953	3.4154	3.86347	0.000111788	0.00244906	Upregulated	significant
MSTRG.23018.3	NPIPB12	0	0	1246.02	0	311.504	24.622	3.53118	6.97274	3.10835e-12	2.55766e-10	Upregulated	significant
MSTRG.23037.10	MAZ	0	0	0	5423.65	1355.91	26.5105	3.61105	7.34149	2.11224e-13	8.21955e-11	Upregulated	significant
MSTRG.23039.1	MVP	0	0	582.475	4300.76	1220.81	13.9628	2.93004	4.76539	1.88493e-06	4.99279e-05	Upregulated	significant
MSTRG.23072.5	DCTPP1	0	0	0	350.499	87.6249	22.9219	3.51789	6.5158	7.23021e-11	2.12133e-09	Upregulated	significant
MSTRG.23099.11	SETD1A	0	3.3866	2.00163	2186.08	547.867	9.38799	2.94194	3.19109	0.00141737	0.0237958	Upregulated	significant
MSTRG.23110.8	FUS	0	0	0	686.719	171.68	23.8603	3.52642	6.76615	1.32252e-11	6.74949e-10	Upregulated	significant
MSTRG.23111.2	TRIM72	0	0	0	965.821	241.455	24.3373	3.53656	6.88162	5.91776e-12	3.86462e-10	Upregulated	significant
MSTRG.23111.4	TRIM72	0	0	0	586.762	146.691	23.6414	3.52283	6.71091	1.93412e-11	8.43197e-10	Upregulated	significant
MSTRG.23217.3	ARL2BP	0	0	0	388.146	97.0364	23.0675	3.51781	6.55734	5.47756e-11	1.71514e-09	Upregulated	significant
MSTRG.23224.9	DOK4	0	0	354.289	0	88.5723	22.941	3.50258	6.54974	5.76383e-11	1.78078e-09	Upregulated	significant
MSTRG.23261.1	SETD6	0	0	117.096	316.748	108.461	10.4701	2.91985	3.58583	0.000336007	0.00668613	Upregulated	significant
MSTRG.2329.7	RC3H1	0	0	8521.95	0	2130.49	27.3707	3.61934	7.56233	3.95919e-14	4.18793e-11	Upregulated	significant
MSTRG.23383.15	NFAT5	9.18165	0	80.0653	5466.49	1388.94	9.21673	2.71659	3.39276	0.00069193	0.0126551	Upregulated	significant
MSTRG.234.9	LZIC	0	0	0	1784.95	446.238	24.2802	3.56036	6.81959	9.12984e-12	5.29169e-10	Upregulated	significant
MSTRG.23403.11	MTSS1L	0	0	0	694.508	173.627	23.8435	3.5267	6.76085	1.37181e-11	6.87648e-10	Upregulated	significant
MSTRG.23449.8	PMFBP1	0	0	23.0188	260.927	70.9865	9.85832	3.02357	3.26049	0.00111219	0.0192114	Upregulated	significant
MSTRG.23460.6	ZFHX3	0	0	0	2200.36	550.089	25.4857	3.56902	7.14082	9.27779e-13	1.38814e-10	Upregulated	significant
MSTRG.23510.14	GCSH	0	0	3794.1	0	948.524	26.179	3.58013	7.31229	2.62621e-13	8.87073e-11	Upregulated	significant
MSTRG.23515.5	GAN	0	0	0	1775.86	443.966	25.1867	3.56014	7.07463	1.4985e-12	1.72143e-10	Upregulated	significant
MSTRG.23516.2	CMIP	0	0	6100.98	0	1525.24	26.9044	3.6033	7.4666	8.22931e-14	5.58049e-11	Upregulated	significant
MSTRG.2358.3	FAM20B	0	0	0	2437.92	609.48	25.6287	3.57357	7.17174	7.40516e-13	1.28706e-10	Upregulated	significant
MSTRG.23583.2	FBXO31	0	0	5317.34	0	1329.33	26.7161	3.59633	7.4287	1.09668e-13	6.16528e-11	Upregulated	significant
MSTRG.23608.1	ZFPM1	0	0	9.00735	586.762	148.942	10.9276	3.10621	3.51799	0.000434824	0.00840084	Upregulated	significant
MSTRG.23630.9	GALNS	0	0	0	1046.31	261.576	23.6457	3.53932	6.68086	2.37542e-11	9.57064e-10	Upregulated	significant
MSTRG.23641.11	SLC22A31	0	0	0	416.705	104.176	23.1663	3.51808	6.58492	4.55122e-11	1.48833e-09	Upregulated	significant
MSTRG.23641.13	SLC22A31	0	0	0	1078.76	269.69	24.4906	3.54041	6.91746	4.59828e-12	3.31992e-10	Upregulated	significant
MSTRG.23655.14	CPNE7	0	0	477.389	3184.35	915.436	13.5475	2.92526	4.6312	3.63545e-06	9.49197e-05	Upregulated	significant
MSTRG.23655.15	CPNE7	0.61211	0	241.197	2791.01	758.206	11.9273	2.77803	4.29346	1.75912e-05	0.000433397	Upregulated	significant
MSTRG.23655.16	CPNE7	0.61211	0	234.191	1960.2	548.751	11.4604	2.75909	4.1537	3.27149e-05	0.000780179	Upregulated	significant
MSTRG.23655.9	CPNE7	0.61211	1.12887	3726.04	0	931.945	11.0892	3.07995	3.60044	0.000317684	0.00636563	Upregulated	significant
MSTRG.23728.2	RTN4RL1	0	0	924.754	0	231.189	24.2772	3.52037	6.89619	5.34142e-12	3.63592e-10	Upregulated	significant
MSTRG.23743.9	CLUH	0	0	0	1485.08	371.27	24.9376	3.55268	7.01937	2.22865e-12	2.13603e-10	Upregulated	significant
MSTRG.23762.10	ATP2A3	0	0	667.545	3272.63	985.043	13.6532	2.90659	4.69733	2.63583e-06	6.93834e-05	Upregulated	significant
MSTRG.23762.11	ATP2A3	0	0	165.135	1202.08	341.805	12.1262	2.9399	4.12469	3.71234e-05	0.000879054	Upregulated	significant
MSTRG.23804.5	CHRNE	0.61211	0	299.244	11.6833	77.8849	8.64402	2.88346	2.9978	0.00271939	0.0420899	Upregulated	significant
MSTRG.23902.4	KDM6B	0	0	0	4095.65	1023.91	26.3779	3.5975	7.33228	2.26271e-13	8.26825e-11	Upregulated	significant
MSTRG.23921.5	PER1	0	0	0	1335.79	333.948	24.7885	3.54845	6.98574	2.83357e-12	2.40796e-10	Upregulated	significant
MSTRG.23931.2	RPL26	0	9.03094	3226.63	20.7703	814.108	8.51184	2.81183	3.02715	0.00246872	0.0387471	Upregulated	significant
MSTRG.2411.1	LAMC1	0	0	5510.5	0	1377.62	26.2147	3.59843	7.28506	3.2153e-13	9.64481e-11	Upregulated	significant
MSTRG.24166.2	NLK	1.22422	0	0	1434.45	358.919	10.099	3.2608	3.09708	0.00195437	0.0315426	Upregulated	significant
MSTRG.24214.2	TAOK1	6.73321	0	0	8201.69	2052.11	10.2295	3.25751	3.1403	0.00168777	0.0277468	Upregulated	significant
MSTRG.24272.2	xlocXLOC_040823	0	0	635.518	63.6092	174.782	11.1588	2.97405	3.75205	0.000175397	0.00371943	Upregulated	significant
MSTRG.24296.4	MIR632	0	0	3250.65	0	812.663	26.0301	3.57282	7.2856	3.20242e-13	9.64481e-11	Upregulated	significant
MSTRG.24299.3	MYO1D	0	0	0	1626.58	406.644	24.6463	3.55643	6.93006	4.2066e-12	3.14982e-10	Upregulated	significant
MSTRG.24321.6	TAF15	0	0	1117.91	0	279.478	23.9527	3.52706	6.79113	1.11262e-11	5.99091e-10	Upregulated	significant
MSTRG.24344.21	MYO19	0	0	0	1479.89	369.972	24.9308	3.55254	7.01773	2.25496e-12	2.14785e-10	Upregulated	significant
MSTRG.24344.23	MYO19	0	0	587.479	0	146.87	23.6444	3.50783	6.74048	1.57869e-11	7.46983e-10	Upregulated	significant
MSTRG.2435.13	SWT1	6.73321	0	369.301	1147.56	380.899	7.78177	2.51712	3.09153	0.00199125	0.0320542	Upregulated	significant
MSTRG.2435.14	SWT1	0	0	944.771	2.59629	236.842	11.5971	3.2104	3.61235	0.000303434	0.0060953	Upregulated	significant
MSTRG.24350.14	ACACA	5.50899	0	17.0139	3415.42	859.486	9.2494	2.78186	3.3249	0.000884514	0.0157004	Upregulated	significant
MSTRG.24350.16	ACACA	0	0	0	3850.3	962.575	26.1885	3.5946	7.28553	3.2042e-13	9.64481e-11	Upregulated	significant
MSTRG.24350.19	ACACA	0	0	1809.48	0	452.369	25.2108	3.54659	7.10846	1.17343e-12	1.53388e-10	Upregulated	significant
MSTRG.24364.10	TBC1D3E	0	0	0	568.588	142.147	23.5993	3.52221	6.70015	2.08206e-11	8.83789e-10	Upregulated	significant
MSTRG.24384.3	MLLT6	0	0	0	3298.59	824.647	25.964	3.58738	7.23761	4.5665e-13	1.06004e-10	Upregulated	significant
MSTRG.24387.5	LASP1	0	0	0	899.615	224.904	23.6798	3.53422	6.70014	2.08219e-11	8.83789e-10	Upregulated	significant
MSTRG.24424.6	WIPF2	0	0	0	1922.55	480.639	25.2966	3.56314	7.09952	1.25191e-12	1.59244e-10	Upregulated	significant
MSTRG.2452.10	ODR4	0	0	0	854.18	213.545	24.1621	3.53259	6.83978	7.93132e-12	4.81213e-10	Upregulated	significant
MSTRG.24577.3	HEXIM1	0	0	0	2941.6	735.4	25.8893	3.58209	7.22743	4.92224e-13	1.07926e-10	Upregulated	significant
MSTRG.24581.2	PLCD3	0	0	660.539	2410.66	767.799	13.2938	2.89263	4.59573	4.31235e-06	0.000111866	Upregulated	significant
MSTRG.24582.23	ACBD4	0	0	0	328.431	82.1077	22.8305	3.51825	6.48915	8.63236e-11	2.45738e-09	Upregulated	significant
MSTRG.24585.10	GJC1	0	0	0	5745.6	1436.4	26.8244	3.61377	7.42284	1.14631e-13	6.35538e-11	Upregulated	significant
MSTRG.24585.11	GJC1	0	0	0	2169.2	542.301	25.1101	3.56839	7.03681	1.96695e-12	2.0287e-10	Upregulated	significant
MSTRG.24585.12	GJC1	0	0	0	1124.19	281.049	24.5328	3.5419	6.92643	4.3158e-12	3.20954e-10	Upregulated	significant
MSTRG.24585.13	EFTUD2	16.527	0	1193.97	4090.46	1325.24	8.30676	2.55308	3.25363	0.00113942	0.019606	Upregulated	significant
MSTRG.24601.5	MAP3K14	0	0	112.091	145.392	64.371	9.7175	2.9326	3.31361	0.000920995	0.0162297	Upregulated	significant
MSTRG.24664.4	SCRN2	0	0	1119.91	0	279.978	23.7501	3.52713	6.73354	1.65584e-11	7.64587e-10	Upregulated	significant
MSTRG.24697.5	HOXB6	0	0	0	668.545	167.136	23.8246	3.52575	6.75733	1.40561e-11	6.99445e-10	Upregulated	significant
MSTRG.24698.1	CALCOCO2	0	0	0	625.706	156.427	23.7328	3.5242	6.73423	1.64796e-11	7.62263e-10	Upregulated	significant
MSTRG.24750.2	LRRC59	0	0	2505.04	0	626.261	25.6597	3.56075	7.20627	5.75044e-13	1.13305e-10	Upregulated	significant
MSTRG.24753.7	ACSF2	0	0	111.091	867.162	244.563	11.6432	2.95008	3.94672	7.92279e-05	0.00178409	Upregulated	significant
MSTRG.24776.2	MBTD1	0	0	0	5397.69	1349.42	26.49	3.61082	7.33627	2.19627e-13	8.21955e-11	Upregulated	significant
MSTRG.24776.5	MBTD1	0	0	2170.77	0	542.693	25.4345	3.55465	7.15529	8.34984e-13	1.33502e-10	Upregulated	significant
MSTRG.24802.14	AKAP1	0	0	0	694.508	173.627	23.8435	3.5267	6.76085	1.37181e-11	6.87648e-10	Upregulated	significant
MSTRG.24926.2	CCDC47	0	0	0	2640.43	660.107	25.7401	3.57717	7.19565	6.21629e-13	1.19553e-10	Upregulated	significant
MSTRG.24945.5	SMURF2	0	0	1517.24	0	379.309	24.8086	3.5391	7.00987	2.38532e-12	2.19403e-10	Upregulated	significant
MSTRG.24981.10	PSMD12	0	0	0	3555.62	888.906	25.1686	3.59087	7.00907	2.39915e-12	2.19634e-10	Upregulated	significant
MSTRG.25008.4	PRKAR1A	0	0	2128.74	77.8888	551.656	12.8169	3.02209	4.24106	2.22469e-05	0.000541135	Upregulated	significant
MSTRG.25020.2	SOX9	0	0	0	15605	3901.25	28.2209	3.66243	7.7055	1.30329e-14	3.15472e-11	Upregulated	significant
MSTRG.2503.15	DENND1B	0	0	1589.3	159.672	437.242	12.4816	2.95634	4.22197	2.42179e-05	0.00058677	Upregulated	significant
MSTRG.25069.3	GRB2	0	0	758.619	1488.97	561.898	12.8433	2.87051	4.47424	7.66843e-06	0.000194532	Upregulated	significant
MSTRG.25070.1	NUP85	0	0	0	610.129	152.532	23.697	3.52364	6.72513	1.7543e-11	7.91229e-10	Upregulated	significant
MSTRG.25135.2	ST6GALNAC2	0	0	67.0547	538.731	151.446	10.9517	2.96456	3.6942	0.000220577	0.0045761	Upregulated	significant
MSTRG.25152.9	SEC14L1	0	0	0	1774.57	443.641	25.1857	3.56011	7.0744	1.50095e-12	1.72143e-10	Upregulated	significant
MSTRG.25183.16	CYTH1	0	0	0	482.91	120.728	23.3714	3.51959	6.64039	3.12854e-11	1.15476e-09	Upregulated	significant
MSTRG.25191.10	DNAH17	0	0	14.0114	205.107	54.7796	9.4843	3.06065	3.09879	0.00194315	0.031392	Upregulated	significant
MSTRG.25260.4	BAHCC1	9.79376	0	87.071	5414.57	1377.86	9.11314	2.71235	3.35986	0.000779815	0.0140624	Upregulated	significant
MSTRG.25274.3	CCDC137	0	0	0	1276.08	319.019	24.6464	3.54667	6.94918	3.67404e-12	2.87036e-10	Upregulated	significant
MSTRG.25315.13	CCDC57	0.61211	0	0	4866.75	1216.84	12.8114	3.40849	3.75866	0.000170825	0.00362916	Upregulated	significant
MSTRG.25341.3	USP14	0	0	0	3912.61	978.153	26.2856	3.59535	7.311	2.65153e-13	8.88162e-11	Upregulated	significant
MSTRG.25413.4	RAB31	0	0	990.808	1851.16	710.491	13.1819	2.86722	4.59744	4.27717e-06	0.000111025	Upregulated	significant
MSTRG.25429.3	GNAL	0	0	0	325.835	81.4587	22.821	3.51831	6.48635	8.79432e-11	2.48851e-09	Upregulated	significant
MSTRG.25429.4	GNAL	0	0	2348.92	623.11	743.007	13.2465	2.89446	4.57649	4.72849e-06	0.000121992	Upregulated	significant
MSTRG.25489.1	CABLES1	0	0	0	1131.98	282.996	23.6824	3.54216	6.68588	2.29537e-11	9.36194e-10	Upregulated	significant
MSTRG.25514.13	OSBPL1A	0	0	0	615.321	153.83	23.7092	3.52383	6.72825	1.7171e-11	7.81652e-10	Upregulated	significant
MSTRG.25534.2	TRAPPC8	2.44844	0	5.00408	1592.83	400.069	9.28265	2.84143	3.2669	0.00108733	0.0188509	Upregulated	significant
MSTRG.25534.3	TRAPPC8	0	0	0	2019.92	504.979	25.363	3.56527	7.11389	1.1282e-12	1.52365e-10	Upregulated	significant
MSTRG.256.3	PGD	0	0	0	306.363	76.5906	22.7376	3.51894	6.46149	1.03675e-10	2.88592e-09	Upregulated	significant
MSTRG.25664.1	MYO5B	0	0	3283.68	0	820.92	26.028	3.5733	7.28402	3.24016e-13	9.6474e-11	Upregulated	significant
MSTRG.25664.3	MYO5B	0	0	2252.84	0	563.209	25.5178	3.55633	7.17531	7.21424e-13	1.28046e-10	Upregulated	significant
MSTRG.25679.1	ONECUT2	0	0	0	6643.91	1660.98	27.0271	3.62063	7.46474	8.34641e-14	5.58049e-11	Upregulated	significant
MSTRG.25853.1	MUM1	0	0	16.0131	1421.47	359.371	12.1984	3.10703	3.92608	8.63427e-05	0.00192918	Upregulated	significant
MSTRG.25858.5	EFNA2	0	0	0	1002.17	250.542	23.5018	3.53782	6.643	3.0736e-11	1.14267e-09	Upregulated	significant
MSTRG.25983.1	SEMA6B	0	0	2065.69	5104.31	1792.5	14.5169	2.87193	5.05476	4.30932e-07	1.15902e-05	Upregulated	significant
MSTRG.26064.5	MAP2K7	0	0	4352.55	297.275	1162.46	13.8922	2.97457	4.67031	3.00742e-06	7.88293e-05	Upregulated	significant
MSTRG.26079.14	CERS4	0	0	12.0098	251.84	65.9625	9.75237	3.07026	3.1764	0.00149117	0.0249016	Upregulated	significant
MSTRG.26123.2	ZNF561	0	0	5264.29	168.759	1358.26	14.1168	3.0257	4.66561	3.077e-06	8.06005e-05	Upregulated	significant
MSTRG.26131.2	S1PR2	0	0	0	1003.47	250.867	23.5031	3.53787	6.6433	3.06733e-11	1.14267e-09	Upregulated	significant
MSTRG.26137.6	RAVER1	0	0	0	843.795	210.949	24.0843	3.53221	6.81847	9.20146e-12	5.31786e-10	Upregulated	significant
MSTRG.26147.1	AP1M2	0	0	2245.83	0	561.458	25.5135	3.55619	7.17439	7.26296e-13	1.28046e-10	Upregulated	significant
MSTRG.26158.3	CARM1	0	0	566.462	0	141.616	23.5945	3.50695	6.72791	1.72122e-11	7.83006e-10	Upregulated	significant
MSTRG.26160.2	TIMM29	0	0	0	776.291	194.073	24.0319	3.52973	6.80842	9.86752e-12	5.54754e-10	Upregulated	significant
MSTRG.26270.6	ZSWIM4	0	0	0	1085.25	271.313	23.8643	3.54063	6.74013	1.58249e-11	7.47025e-10	Upregulated	significant
MSTRG.26275.10	MRI1	0	0	19.0155	437.475	114.123	10.5434	3.04498	3.46256	0.000535068	0.0100855	Upregulated	significant
MSTRG.26296.2	PKN1	0	0	400.327	0	100.082	23.11	3.5027	6.59777	4.17392e-11	1.39e-09	Upregulated	significant
MSTRG.26332.17	TPM4	0	0	0	846.391	211.598	23.8589	3.5323	6.7545	1.43332e-11	7.09083e-10	Upregulated	significant
MSTRG.26332.3	TPM4	0	0	0	407.618	101.904	23.1341	3.51797	6.57599	4.83319e-11	1.56293e-09	Upregulated	significant
MSTRG.26338.6	HSH2D	0	0	804.656	0	201.164	24.0742	3.51594	6.84715	7.53347e-12	4.62158e-10	Upregulated	significant
MSTRG.26338.7	HSH2D	0.61211	0	852.696	35.0499	222.089	10.1566	2.84294	3.57257	0.000353495	0.00699258	Upregulated	significant
MSTRG.26378.7	UNC13A	19.5875	0	8.00653	8961.1	2247.17	8.8297	2.91916	3.02474	0.00248846	0.0390341	Upregulated	significant
MSTRG.26378.9	UNC13A	0	0	0	363.481	90.8702	22.9762	3.51779	6.53143	6.51465e-11	1.95345e-09	Upregulated	significant
MSTRG.26386.20	FCHO1	0	0	713.582	0	178.396	23.9161	3.51251	6.80885	9.83831e-12	5.53859e-10	Upregulated	significant
MSTRG.26386.3	FCHO1	0	0	4029.29	0	1007.32	25.9553	3.58299	7.24403	4.35539e-13	1.03825e-10	Upregulated	significant
MSTRG.26397.5	PIK3R2	0	0	689.563	3090.89	945.112	13.5935	2.90192	4.68432	2.80892e-06	7.3819e-05	Upregulated	significant
MSTRG.26409.12	PGPEP1	0	0	0	473.823	118.456	23.3453	3.51935	6.6334	3.28031e-11	1.19002e-09	Upregulated	significant
MSTRG.26415.4	TMEM59L	0	0	340.278	665.949	251.557	11.6839	2.88177	4.05442	5.02599e-05	0.0011681	Upregulated	significant
MSTRG.26424.6	UPF1	0	0	1716.4	0	429.1	25.1282	3.54431	7.08975	1.34353e-12	1.6244e-10	Upregulated	significant
MSTRG.26491.10	C19orf12	2.44844	0	8.00653	850.286	215.185	8.38332	2.77718	3.01864	0.00253911	0.0396275	Upregulated	significant
MSTRG.26504.5	DPY19L3	0	0	1565.28	142.796	427.018	12.4474	2.96301	4.20094	2.65805e-05	0.000641114	Upregulated	significant
MSTRG.26513.3	CEP89	0	0	0	1866.73	466.684	24.7924	3.56229	6.95969	3.41032e-12	2.71583e-10	Upregulated	significant
MSTRG.26524.1	LSM14A	0	0	2237.83	0	559.456	24.5131	3.55602	6.8934	5.44755e-12	3.68631e-10	Upregulated	significant
MSTRG.26524.5	LSM14A	0	0	0	4322.83	1080.71	25.6447	3.60041	7.12271	1.05826e-12	1.48993e-10	Upregulated	significant
MSTRG.26643.4	SIPA1L3	0	0	0	1295.55	323.887	24.2859	3.54725	6.8464	7.57316e-12	4.63878e-10	Upregulated	significant
MSTRG.26654.5	ACTN4	3.06055	0	2506.04	2186.08	1173.8	10.512	2.47883	4.24069	2.22834e-05	0.000541859	Upregulated	significant
MSTRG.26654.7	ACTN4	0	0	13294.8	567.29	3465.53	15.468	3.00381	5.14948	2.61215e-07	7.0326e-06	Upregulated	significant
MSTRG.26660.12	SIRT2	0	0	417.34	0	104.335	23.1682	3.50293	6.61395	3.74204e-11	1.29667e-09	Upregulated	significant
MSTRG.26665.6	FBXO27	0	0	561.458	575.079	284.134	11.8596	2.86967	4.13276	3.58432e-05	0.000851247	Upregulated	significant
MSTRG.26751.1	RPS19	1.22422	0	3.00245	23587.3	5897.89	14.1306	3.10066	4.55731	5.18142e-06	0.00013325	Upregulated	significant
MSTRG.26761.2	ATP1A3	0	0	0	2061.46	515.364	25.0674	3.56616	7.02924	2.07656e-12	2.08486e-10	Upregulated	significant
MSTRG.26788.2	XRCC1	0	0	0	1640.86	410.214	24.8263	3.5568	6.97996	2.95257e-12	2.45969e-10	Upregulated	significant
MSTRG.268.7	MTOR	3.67266	0	632.516	921.684	389.468	8.66543	2.48612	3.48553	0.000491165	0.00934341	Upregulated	significant
MSTRG.26825.6	ZNF227	0	0	0	614.023	153.506	23.7062	3.52378	6.72749	1.72613e-11	7.83542e-10	Upregulated	significant
MSTRG.26888.2	DMPK	0	0	1340.09	0	335.023	24.7931	3.53404	7.01551	2.29104e-12	2.1562e-10	Upregulated	significant
MSTRG.26892.7	SYMPK	0	0	736.601	0	184.15	23.6556	3.51338	6.73301	1.66188e-11	7.65179e-10	Upregulated	significant
MSTRG.26921.9	STRN4	0	0	0	2640.43	660.107	25.7401	3.57717	7.19565	6.21629e-13	1.19553e-10	Upregulated	significant
MSTRG.26975.4	LMTK3	0	0	0	427.09	106.773	23.2006	3.51824	6.59438	4.27044e-11	1.4122e-09	Upregulated	significant
MSTRG.26978.14	IZUMO1	6.73321	0	34.0278	2527.49	642.063	8.54219	2.71925	3.14138	0.00168154	0.0276515	Upregulated	significant
MSTRG.26993.7	CA11	0	0	0	347.903	86.9758	22.9137	3.51792	6.51344	7.34508e-11	2.14019e-09	Upregulated	significant
MSTRG.27014.6	RUVBL2	0	0	0	466.034	116.509	23.3223	3.51901	6.62751	3.41385e-11	1.22355e-09	Upregulated	significant
MSTRG.27014.8	RUVBL2	0	0	0	1220.26	305.064	23.7767	3.54496	6.70719	1.98404e-11	8.56598e-10	Upregulated	significant
MSTRG.2702.37	RCOR3	0	0	129.105	1365.65	373.689	12.2548	2.96196	4.13741	3.51254e-05	0.000835187	Upregulated	significant
MSTRG.27085.5	TBC1D17	0	0	0	938.56	234.64	24.2438	3.53561	6.85704	7.03e-12	4.3844e-10	Upregulated	significant
MSTRG.27085.6	TBC1D17	0	0	0	885.336	221.334	23.5795	3.53371	6.67273	2.51093e-11	9.9727e-10	Upregulated	significant
MSTRG.27180.4	ZNF83	0	0	0	815.236	203.809	24.0991	3.53116	6.82469	8.81172e-12	5.1723e-10	Upregulated	significant
MSTRG.27191.18	ZNF320	0	0	0	829.515	207.379	24.0283	3.53169	6.80362	1.0202e-11	5.66403e-10	Upregulated	significant
MSTRG.27222.1	PPP1R12C	0	0	12.0098	446.562	114.643	10.55	3.0778	3.42776	0.000608585	0.0113016	Upregulated	significant
MSTRG.27226.21	DNAAF3	0	0	0	337.518	84.3795	21.9889	3.51807	6.25027	4.09756e-10	1.11437e-08	Upregulated	significant
MSTRG.27254.6	U2AF2	0	0	0	8476.89	2119.22	27.3687	3.63262	7.53416	4.91504e-14	4.78268e-11	Upregulated	significant
MSTRG.27276.5	ZNF264	0	0	0	3189.55	797.386	26.0033	3.58582	7.2517	4.11569e-13	1.03825e-10	Upregulated	significant
MSTRG.2729.2	FLVCR1	0	0	0	2430.13	607.532	25.6243	3.57343	7.17078	7.45712e-13	1.28706e-10	Upregulated	significant
MSTRG.2729.5	FLVCR1	0	0	0	795.764	198.941	24.0681	3.53045	6.8173	9.27684e-12	5.35373e-10	Upregulated	significant
MSTRG.27334.4	ZNF324B	0	0	0	485.507	121.377	23.3786	3.51966	6.64228	3.08859e-11	1.1458e-09	Upregulated	significant
MSTRG.27344.4	CHMP2A	0	0	342.279	0	85.5698	22.891	3.50269	6.53526	6.35001e-11	1.91049e-09	Upregulated	significant
MSTRG.27360.9	RBCK1	0	0	0	540.029	135.007	23.5257	3.52127	6.68104	2.37248e-11	9.56852e-10	Upregulated	significant
MSTRG.27448.12	MAVS	0	0	0	3785.39	946.349	26.2341	3.5938	7.29983	2.88137e-13	9.30551e-11	Upregulated	significant
MSTRG.27448.13	MAVS	0	2.25774	1474.2	2975.35	1112.95	11.0468	2.56666	4.30396	1.67776e-05	0.000414367	Upregulated	significant
MSTRG.27448.14	MAVS	0	0	0	3471.24	867.811	25.1447	3.58975	7.00459	2.47704e-12	2.22927e-10	Upregulated	significant
MSTRG.27448.2	MAVS	4.28477	0	2223.81	5.19258	558.323	8.98196	2.83748	3.16547	0.00154834	0.0257016	Upregulated	significant
MSTRG.27484.2	MCM8	0	0	1585.29	0	396.323	25.0285	3.54093	7.06834	1.56797e-12	1.76904e-10	Upregulated	significant
MSTRG.27535.11	RRBP1	0	0	0	12331.1	3082.77	27.8934	3.651	7.63991	2.17368e-14	3.7817e-11	Upregulated	significant
MSTRG.27535.12	RRBP1	0	0	0	10986.2	2746.55	27.7079	3.64539	7.6008	2.94299e-14	3.87743e-11	Upregulated	significant
MSTRG.2761.2	IARS2	0	0	0	686.719	171.68	23.8603	3.52642	6.76615	1.32252e-11	6.74949e-10	Upregulated	significant
MSTRG.27676.4	EIF2S2	0	0	5844.77	0	1461.19	26.8462	3.60124	7.45469	9.00791e-14	5.77028e-11	Upregulated	significant
MSTRG.27776.12	RALGAPB	1.83633	0	0	5967.58	1492.35	11.5987	3.28042	3.53574	0.000406631	0.00791705	Upregulated	significant
MSTRG.27806.1	SGK2	0	0	0	2240.6	560.15	25.5106	3.56982	7.14619	8.92194e-13	1.36473e-10	Upregulated	significant
MSTRG.27807.1	IFT52	0	2.25774	11.009	1512.34	381.402	9.4821	2.83797	3.34116	0.0008343	0.0149248	Upregulated	significant
MSTRG.27833.10	PABPC1L	0	0	2621.14	2145.84	1191.74	13.9281	2.85662	4.87571	1.08419e-06	2.88894e-05	Upregulated	significant
MSTRG.27840.1	STK4	0	0	0	2733.9	683.474	25.415	3.57875	7.10164	1.23285e-12	1.5807e-10	Upregulated	significant
MSTRG.27919.3	CEBPB	0	0	32.0261	724.366	189.098	11.272	3.02648	3.72447	0.000195727	0.00410721	Upregulated	significant
MSTRG.27919.4	CEBPB	0	0	0	427.09	106.773	23.2006	3.51824	6.59438	4.27044e-11	1.4122e-09	Upregulated	significant
MSTRG.27936.11	ADNP	0	0	0	12916.6	3229.14	27.8067	3.65326	7.61148	2.70975e-14	3.87743e-11	Upregulated	significant
MSTRG.27936.6	ADNP	0	0	1061.87	0	265.467	24.3032	3.52518	6.89416	5.41828e-12	3.67269e-10	Upregulated	significant
MSTRG.27964.10	AURKA	0	0	347.283	0	86.8208	22.9114	3.50264	6.5412	6.1029e-11	1.8577e-09	Upregulated	significant
MSTRG.27984.2	STX16-NPEPL1	0	0	1398.14	2726.11	1031.06	13.7191	2.86613	4.78664	1.69599e-06	4.50122e-05	Upregulated	significant
MSTRG.280.24	FBXO44	0	0	0	347.903	86.9758	22.9137	3.51792	6.51344	7.34508e-11	2.14019e-09	Upregulated	significant
MSTRG.28130.6	RNA45SN3	0	0	0	229829	57457.2	30	3.7894	7.91682	2.43652e-15	2.03044e-11	Upregulated	significant
MSTRG.28173.4	BACH1	0	0	1217.99	5518.42	1684.1	14.4269	2.90011	4.97461	6.53784e-07	1.75487e-05	Upregulated	significant
MSTRG.2821.7	CNIH4	0	0	0	510.171	127.543	23.4483	3.52035	6.66078	2.72371e-11	1.05371e-09	Upregulated	significant
MSTRG.28236.10	RUNX1	0	0	399.326	4352.68	1188	13.9235	2.95502	4.71182	2.4552e-06	6.47558e-05	Upregulated	significant
MSTRG.28236.9	RUNX1	0	0	186.152	4291.67	1119.46	13.8377	3.00573	4.60379	4.14863e-06	0.000107793	Upregulated	significant
MSTRG.28262.7	DYRK1A	0	0	10.0082	7429.29	1859.82	14.5701	3.22981	4.51113	6.44833e-06	0.000164724	Upregulated	significant
MSTRG.2836.1	PYCR2	0	0	17.0139	375.164	98.0445	10.3243	3.0492	3.3859	0.000709461	0.0129447	Upregulated	significant
MSTRG.28368.3	LRRC3	0	0	0	2043.28	510.821	25.1627	3.56577	7.05672	1.70476e-12	1.84452e-10	Upregulated	significant
MSTRG.28427.9	COL6A2	0	0	0	1346.18	336.544	24.798	3.54875	6.9878	2.79239e-12	2.38643e-10	Upregulated	significant
MSTRG.28428.11	PCBP3	0	0	205.167	454.351	164.88	11.0744	2.89648	3.8234	0.000131622	0.00284594	Upregulated	significant
MSTRG.28447.1	DIP2A	0	0	0	680.229	170.057	23.8467	3.52618	6.76276	1.3539e-11	6.84106e-10	Upregulated	significant
MSTRG.28464.10	BCL2L13	3.06055	0	1.00082	2617.06	655.281	9.68904	2.96433	3.26854	0.00108102	0.0187618	Upregulated	significant
MSTRG.28471.5	PI4KAP1	0	0	865.706	0	216.427	23.5241	3.51822	6.68637	2.28782e-11	9.36194e-10	Upregulated	significant
MSTRG.28471.8	PI4KAP1	0	0	159.13	223.281	95.6027	10.2881	2.90785	3.53806	0.000403072	0.00785727	Upregulated	significant
MSTRG.28487.1	SLC25A1	0	0	124.101	131.113	63.8035	9.70478	2.93191	3.31006	0.000932773	0.0164192	Upregulated	significant
MSTRG.2866.2	ZNF678	0	0	0	721.769	180.442	23.6508	3.52771	6.7043	2.02372e-11	8.69064e-10	Upregulated	significant
MSTRG.2867.13	SNAP47	0	0	0	2663.8	665.949	24.8123	3.57757	6.93553	4.04696e-12	3.06057e-10	Upregulated	significant
MSTRG.28680.4	SNRPD3	0	0	0	2933.81	733.453	25.8856	3.58197	7.22664	4.95072e-13	1.07926e-10	Upregulated	significant
MSTRG.28774.38	ASCC2	0	0	0	858.075	214.519	23.4829	3.53273	6.64726	2.98607e-11	1.12122e-09	Upregulated	significant
MSTRG.28811.5	OSBP2	0	0	2.00163	558.203	140.051	10.8388	3.20775	3.37894	0.000727652	0.0132465	Upregulated	significant
MSTRG.28837.4	PRR14L	0	0	0	1459.12	364.779	24.9097	3.55197	7.01293	2.33377e-12	2.16874e-10	Upregulated	significant
MSTRG.28887.6	FOXRED2	0	0	0	610.129	152.532	23.697	3.52364	6.72513	1.7543e-11	7.91229e-10	Upregulated	significant
MSTRG.28891.6	MPST	0	0	0	554.308	138.577	23.563	3.52173	6.69074	2.22044e-11	9.23454e-10	Upregulated	significant
MSTRG.28908.1	RAC2	0	0	2313.89	0	578.472	25.5559	3.55754	7.18359	6.79065e-13	1.25778e-10	Upregulated	significant
MSTRG.28975.4	SUN2	0	0	0	3708.8	927.201	26.214	3.59284	7.29618	2.96042e-13	9.36973e-11	Upregulated	significant
MSTRG.2904.3	COG2	0	0	823.672	1439.64	565.829	12.8534	2.86739	4.48261	7.3734e-06	0.000187403	Upregulated	significant
MSTRG.2909.1	MIR1182	0	0	0	1156.65	289.162	24.1802	3.54295	6.82487	8.80023e-12	5.17149e-10	Upregulated	significant
MSTRG.29115.3	KIAA0930	0	0	3022.47	0	755.616	24.9932	3.56942	7.00204	2.52263e-12	2.25135e-10	Upregulated	significant
MSTRG.29158.2	LOC284930	0	0	66.0539	219.387	71.3601	9.86602	2.95281	3.34123	0.000834076	0.0149248	Upregulated	significant
MSTRG.2920.10	SIPA1L2	0	0	1416.16	0	354.039	24.7844	3.53627	7.00863	2.40655e-12	2.19847e-10	Upregulated	significant
MSTRG.2920.12	SIPA1L2	0	0	1821.49	3636.11	1364.4	14.1232	2.86557	4.92859	8.28263e-07	2.21728e-05	Upregulated	significant
MSTRG.2920.13	SIPA1L2	0	0	0	1952.41	488.103	25.3064	3.5638	7.10095	1.23899e-12	1.58604e-10	Upregulated	significant
MSTRG.29210.13	CHKB-CPT1B	0	0	302.247	0	75.5616	22.717	3.50373	6.48365	8.95304e-11	2.52188e-09	Upregulated	significant
MSTRG.29336.1	SH3KBP1	23.8723	1.12887	4370.57	102.554	1124.53	7.47433	2.50605	2.98252	0.00285886	0.043902	Upregulated	significant
MSTRG.2934.22	TARBP1	2.44844	0	0	2898.76	725.302	10.1553	3.22376	3.15014	0.0016319	0.0269107	Upregulated	significant
MSTRG.29356.3	ACOT9	0	0	0	2119.87	529.968	25.2807	3.56738	7.08662	1.37427e-12	1.62982e-10	Upregulated	significant
MSTRG.29387.9	GK	0	0	0	610.129	152.532	23.697	3.52364	6.72513	1.7543e-11	7.91229e-10	Upregulated	significant
MSTRG.29464.4	SLC9A7	0	0	0	6637.42	1659.36	27.0257	3.62059	7.46447	8.36372e-14	5.58049e-11	Upregulated	significant
MSTRG.29522.12	PLP2	0	0	0	1847.26	461.816	25.2419	3.56184	7.08678	1.37268e-12	1.62982e-10	Upregulated	significant
MSTRG.29541.3	MAGED1	0	0	0	2484.65	621.163	24.753	3.57443	6.92502	4.35922e-12	3.23584e-10	Upregulated	significant
MSTRG.29541.7	MAGED1	0	3.3866	16.0131	1311.13	332.632	8.67291	2.77864	3.12128	0.00180067	0.0293865	Upregulated	significant
MSTRG.29760.4	BRWD3	0	0	263.215	4366.96	1157.54	13.886	2.9831	4.65489	3.24156e-06	8.48007e-05	Upregulated	significant
MSTRG.29769.20	ZNF711	0	0	0	2180.89	545.221	25.0706	3.56863	7.02528	2.13641e-12	2.09962e-10	Upregulated	significant
MSTRG.29794.11	CENPI	1.22422	0	4.00327	1006.06	252.823	9.57423	2.91219	3.28764	0.0010103	0.0176601	Upregulated	significant
MSTRG.29874.12	TMEM164	0	0	0	2824.77	706.192	24.9382	3.58024	6.96553	3.27172e-12	2.64339e-10	Upregulated	significant
MSTRG.29900.1	KLHL13	0	0	0	621.812	155.453	23.7163	3.52406	6.72982	1.69878e-11	7.76387e-10	Upregulated	significant
MSTRG.29965.4	ZDHHC9	0	0	2345.91	663.353	752.317	13.2644	2.89126	4.58777	4.48011e-06	0.000115919	Upregulated	significant
MSTRG.29966.5	SMARCA1	0	0	985.804	0	246.451	23.4614	3.52255	6.66033	2.73204e-11	1.05592e-09	Upregulated	significant
MSTRG.30060.18	ATP11C	0	0	9.00735	2509.32	629.581	13.0074	3.17562	4.09601	4.20332e-05	0.000986885	Upregulated	significant
MSTRG.30090.9	MTM1	0	0	0	1151.46	287.864	24.5789	3.54278	6.93773	3.9844e-12	3.0275e-10	Upregulated	significant
MSTRG.30114.6	CSAG3	0	0	394.322	1.29815	98.905	10.3374	3.2338	3.19668	0.00139018	0.0233851	Upregulated	significant
MSTRG.30128.28	ZNF185	0	0	0	3140.22	785.054	25.902	3.5851	7.22489	5.01492e-13	1.07926e-10	Upregulated	significant
MSTRG.30130.1	SLC6A8	0	0	0	1988.76	497.19	25.3417	3.5646	7.10927	1.16656e-12	1.53176e-10	Upregulated	significant
MSTRG.30134.2	BCAP31	0	0	0	882.739	220.685	23.5598	3.53362	6.66733	2.60497e-11	1.02104e-09	Upregulated	significant
MSTRG.30144.3	ARHGAP4	0	0	0	529.644	132.411	23.5004	3.52094	6.67446	2.48144e-11	9.91478e-10	Upregulated	significant
MSTRG.3033.3	ADSS	0	0	0	456.947	114.237	23.2943	3.51881	6.61995	3.59325e-11	1.26918e-09	Upregulated	significant
MSTRG.30345.1	HSPA1A	0	0	1542.26	0	385.565	24.9902	3.53978	7.05983	1.66704e-12	1.82085e-10	Upregulated	significant
MSTRG.30398.9	RNA45SN5	0	0	1897.55	0	474.387	25.2733	3.54866	7.12192	1.06433e-12	1.49436e-10	Upregulated	significant
MSTRG.30604.4	RXRB	0	0	373.305	120.728	123.508	10.6578	2.91977	3.65022	0.000262012	0.00535419	Upregulated	significant
MSTRG.30690.5	BRD2	0	0	2718.22	793.167	877.846	13.487	2.88878	4.66876	3.03022e-06	7.9401e-05	Upregulated	significant
MSTRG.30700.1	RGL2	4.89688	0	0	4544.81	1137.43	9.82949	3.22699	3.04603	0.00231888	0.0367035	Upregulated	significant
MSTRG.3074.3	PGBD2	0	0	0	537.433	134.358	22.1886	3.52119	6.30146	2.94852e-10	8.03506e-09	Upregulated	significant
MSTRG.30764.2	HSPA1A	0	0	0	1912.17	478.042	25.2846	3.56291	7.09661	1.27853e-12	1.60598e-10	Upregulated	significant
MSTRG.30808.3	TRIM27	0	0	480.392	0	120.098	23.3647	3.50429	6.66744	2.60299e-11	1.02081e-09	Upregulated	significant
MSTRG.30859.4	MIR6832	0	0	0	982.697	245.674	23.3446	3.53715	6.59984	4.11607e-11	1.37758e-09	Upregulated	significant
MSTRG.30900.5	YTHDC1	0	0	5035.11	0	1258.78	26.498	3.5937	7.37347	1.66248e-13	7.38951e-11	Upregulated	significant
MSTRG.3094.15	RNASEH1	0	0	0	1230.64	307.661	23.8272	3.54528	6.72082	1.80704e-11	8.05263e-10	Upregulated	significant
MSTRG.31091.7	CARS	0	0	0	4556.49	1139.12	26.5017	3.60287	7.35573	1.89889e-13	7.89956e-11	Upregulated	significant
MSTRG.31110.5	SINHCAF	14.0785	0	7550.16	2173.1	2434.33	9.41532	2.54292	3.70256	0.000213436	0.00444171	Upregulated	significant
MSTRG.31125.4	UBR7	0	0	1695.38	0	423.846	25.1228	3.54378	7.08927	1.34819e-12	1.6244e-10	Upregulated	significant
MSTRG.31198.3	GLIS2	0	0	0	785.378	196.345	24.0498	3.53007	6.81284	9.56938e-12	5.43941e-10	Upregulated	significant
MSTRG.31254.1	ACACA	0	0	21564.6	0	5391.15	28.6749	3.66521	7.82353	5.13633e-15	2.11047e-11	Upregulated	significant
MSTRG.31319.20	RBFOX2	0	0	7809.37	107.746	1979.28	14.6599	3.08177	4.75699	1.96505e-06	5.20159e-05	Upregulated	significant
MSTRG.31387.10	TJP1	0	0	0	2432.73	608.182	25.6258	3.57348	7.1711	7.43974e-13	1.28706e-10	Upregulated	significant
MSTRG.31468.4	LENG8	0	0	1623.32	231.07	463.599	12.566	2.93385	4.2831	1.84304e-05	0.000453239	Upregulated	significant
MSTRG.31484.4	CCDC125	0	0	41.0335	301.17	85.5508	10.1276	2.98454	3.39336	0.000690397	0.0126341	Upregulated	significant
MSTRG.31510.1	SSBP1	0	1.12887	0	930.771	232.975	9.80886	3.30951	2.96384	0.00303829	0.0463036	Upregulated	significant
MSTRG.31510.2	SSBP1	0	0	0	482.91	120.728	23.3714	3.51959	6.64039	3.12854e-11	1.15476e-09	Upregulated	significant
MSTRG.31638.2	LENG8	0	0	2224.82	201.213	606.507	12.9536	2.96009	4.37609	1.2083e-05	0.00030209	Upregulated	significant
MSTRG.31701.6	HYOU1	0	0	526.429	2226.32	688.188	13.1358	2.90086	4.52825	5.94746e-06	0.000152317	Upregulated	significant
MSTRG.31703.7	FBL	89.3681	82.4073	9900.08	5304.23	3844.02	6.46772	2.12543	3.04302	0.00234215	0.0370062	Upregulated	significant
MSTRG.31791.3	PTEN	0	0	0	2698.85	674.711	25.7663	3.57816	7.20098	5.97824e-13	1.1665e-10	Upregulated	significant
MSTRG.31865.1	MAML1	1.83633	0	1.00082	3045.45	762.072	10.618	3.0073	3.53074	0.000414404	0.00805278	Upregulated	significant
MSTRG.31882.5	CASP8AP2	0	0	924.754	2154.92	769.919	13.2977	2.87365	4.62747	3.70161e-06	9.66157e-05	Upregulated	significant
MSTRG.31888.5	FLII	0	0	4164.4	0	1041.1	26.3764	3.58457	7.35831	1.86255e-13	7.88633e-11	Upregulated	significant
MSTRG.31969.1	SLC7A5P2	0	0	2429.98	3198.63	1407.15	14.1678	2.85674	4.95941	7.07069e-07	1.89726e-05	Upregulated	significant
MSTRG.32068.2	PSME2	0	0	1157.94	236.263	348.552	12.1545	2.91608	4.16809	3.07161e-05	0.000736226	Upregulated	significant
MSTRG.32071.5	IPO4	0	0	695.567	0	173.892	23.8804	3.51182	6.80001	1.04613e-11	5.77212e-10	Upregulated	significant
MSTRG.3266.4	SELENOI	0	0	1549.26	0	387.316	24.9946	3.53997	7.06069	1.65678e-12	1.82017e-10	Upregulated	significant
MSTRG.3393.1	CRIM1	3.67266	1.12887	226.185	1203.38	358.592	8.18897	2.32431	3.52318	0.000426406	0.00825827	Upregulated	significant
MSTRG.3697.3	AAK1	0	0	3042.48	5008.25	2012.68	14.6841	2.85942	5.13533	2.81643e-07	7.58004e-06	Upregulated	significant
MSTRG.3715.6	TGFA	0	0	0	1456.52	364.13	24.9103	3.5519	7.01323	2.32875e-12	2.16874e-10	Upregulated	significant
MSTRG.3805.1	WDR54	0	0	79.0645	1929.05	502.027	12.6808	3.01514	4.20569	2.60285e-05	0.000629122	Upregulated	significant
MSTRG.3934.5	EIF2AK3	0	0	0	1096.93	274.233	23.5285	3.54101	6.64456	3.04123e-11	1.13821e-09	Upregulated	significant
MSTRG.3937.8	RNF103-CHMP3	0	0	1428.17	0	357.041	24.8816	3.53661	7.03543	1.98644e-12	2.03688e-10	Upregulated	significant
MSTRG.3984.14	GPAT2	0	0	0	771.099	192.775	23.8436	3.52954	6.75545	1.42393e-11	7.06945e-10	Upregulated	significant
MSTRG.3988.2	SNRNP200	0	0	25170.5	0	6292.63	28.8901	3.67273	7.8661	3.6586e-15	2.03044e-11	Upregulated	significant
MSTRG.4051.2	RNF149	0	0	0	4148.88	1037.22	26.3687	3.59811	7.32849	2.32766e-13	8.35372e-11	Upregulated	significant
MSTRG.408.15	MINOS1-NBL1	0	0	0	599.744	149.936	23.6682	3.52328	6.71768	1.8464e-11	8.1592e-10	Upregulated	significant
MSTRG.408.9	MINOS1	0	0	0	1874.52	468.631	25.1354	3.56247	7.05561	1.71845e-12	1.85683e-10	Upregulated	significant
MSTRG.4285.1	UGGT1	0	0	0	2994.82	748.706	25.9155	3.58291	7.23307	4.72208e-13	1.07716e-10	Upregulated	significant
MSTRG.4304.4	POTEJ	0	0	90.0735	144.094	58.5419	9.58049	2.94367	3.25461	0.00113547	0.0195506	Upregulated	significant
MSTRG.4367.5	LRP1B	0	0	0	1037.22	259.305	23.6019	3.53902	6.66905	2.57457e-11	1.01288e-09	Upregulated	significant
MSTRG.441.19	USP48	0	0	0	1142.37	285.592	24.4558	3.54249	6.90356	5.0714e-12	3.52983e-10	Upregulated	significant
MSTRG.4418.2	xlocXLOC_007438	0	0	0	443.966	110.992	23.2547	3.51854	6.60918	3.86454e-11	1.31809e-09	Upregulated	significant
MSTRG.4430.9	ARL6IP6	0	0	0	965.821	241.455	24.3373	3.53656	6.88162	5.91776e-12	3.86462e-10	Upregulated	significant
MSTRG.4450.1	RIF1	0	0	506.413	0	126.603	23.4046	3.50503	6.67745	2.43131e-11	9.75326e-10	Upregulated	significant
MSTRG.4467.7	COBLL1	0	0	0	899.615	224.904	23.6798	3.53422	6.70014	2.08219e-11	8.83789e-10	Upregulated	significant
MSTRG.4512.9	PHOSPHO2-KLHL23	0	0	2243.83	0	560.958	25.5114	3.55615	7.17389	7.28943e-13	1.28046e-10	Upregulated	significant
MSTRG.4570.11	ITGA6	0	0	4308.51	0	1077.13	26.0875	3.5862	7.27443	3.4789e-13	9.83383e-11	Upregulated	significant
MSTRG.4630.1	UBE2E3	0	0	482.394	0	120.598	23.3674	3.50434	6.66813	2.59088e-11	1.0176e-09	Upregulated	significant
MSTRG.467.4	HTR1D	0	0	3.00245	481.612	121.154	10.6297	3.17567	3.34722	0.00081627	0.014641	Upregulated	significant
MSTRG.4851.6	KLF7	0	0	1.00082	2206.85	551.962	12.8175	3.31089	3.87133	0.000108245	0.00237888	Upregulated	significant
MSTRG.5048.3	xlocXLOC_007852	0	0	266.217	446.562	178.195	11.1865	2.8863	3.87572	0.00010631	0.00233956	Upregulated	significant
MSTRG.506.1	RUNX3	0	0	5.00408	503.681	127.171	10.6996	3.14178	3.40559	0.000660215	0.0121482	Upregulated	significant
MSTRG.5076.1	MIR5703	0	0	0	4395.52	1098.88	26.4502	3.60119	7.34485	2.05996e-13	8.15774e-11	Upregulated	significant
MSTRG.5099.21	SP140L	0	0	5333.35	0	1333.34	26.7183	3.59648	7.42903	1.09395e-13	6.16528e-11	Upregulated	significant
MSTRG.5122.7	DIS3L2	0	0	6.0049	1265.69	317.924	12.0216	3.16631	3.79673	0.000146618	0.00314649	Upregulated	significant
MSTRG.5187.4	PER2	0	0	0	1514.94	378.734	24.9556	3.5535	7.02282	2.17433e-12	2.10653e-10	Upregulated	significant
MSTRG.5199.21	HDAC4	0	0	56.0457	2418.45	618.623	12.9821	3.05232	4.25318	2.10754e-05	0.00051435	Upregulated	significant
MSTRG.5340.5	VHL	0	0	0	1064.48	266.12	24.4175	3.53993	6.89771	5.28464e-12	3.61212e-10	Upregulated	significant
MSTRG.5367.9	PPARG	0	0	0	419.301	104.825	23.174	3.51812	6.58705	4.48659e-11	1.47217e-09	Upregulated	significant
MSTRG.5390.1	xlocXLOC_008546	0	0	0	532.24	133.06	23.5051	3.52102	6.67564	2.46161e-11	9.85679e-10	Upregulated	significant
MSTRG.5401.1	LSM3	0	0	9.00735	260.927	67.4837	9.78527	3.09079	3.16595	0.00154579	0.0256699	Upregulated	significant
MSTRG.5479.5	UBE2E1	0	0	14550.9	0	3637.72	27.7131	3.64597	7.60103	2.93794e-14	3.87743e-11	Upregulated	significant
MSTRG.549.3	STMN1	0	0	4492.67	0	1123.17	26.4823	3.58821	7.38036	1.57858e-13	7.37459e-11	Upregulated	significant
MSTRG.5555.4	CTDSPL	9.18165	0	15.0122	4038.53	1015.68	8.76566	2.8085	3.12111	0.00180168	0.0293969	Upregulated	significant
MSTRG.557.4	ARID1A	0	0	0	3084.4	771.099	25.9555	3.58427	7.2415	4.43765e-13	1.04312e-10	Upregulated	significant
MSTRG.557.5	ARID1A	0	0	0	6397.26	1599.32	26.9754	3.61884	7.45416	9.04399e-14	5.77028e-11	Upregulated	significant
MSTRG.5573.20	GOLGA4	12.2422	0	9136.45	11.6833	2290.09	9.53064	2.88067	3.30847	0.000938062	0.0165015	Upregulated	significant
MSTRG.5581.9	OXSR1	0	0	756.617	0	189.154	23.995	3.51413	6.82813	8.60307e-12	5.09285e-10	Upregulated	significant
MSTRG.5591.3	ACVR2B	0	0	2568.1	0	642.024	25.479	3.56189	7.15323	8.4757e-13	1.33701e-10	Upregulated	significant
MSTRG.5609.6	ZNF619	0	0	0	874.951	218.738	23.4996	3.53334	6.65083	2.91453e-11	1.10364e-09	Upregulated	significant
MSTRG.5687.1	TMEM158	0	0	1395.14	0	348.785	24.8497	3.53566	7.02832	2.09039e-12	2.08486e-10	Upregulated	significant
MSTRG.5708.6	FYCO1	0	0	0	768.503	192.126	24.0188	3.52944	6.80526	1.00865e-11	5.61931e-10	Upregulated	significant
MSTRG.5719.1	SMARCC1	0	9.03094	7.00572	5245.81	1315.46	9.20419	2.90639	3.16688	0.00154084	0.0256036	Upregulated	significant
MSTRG.5729.10	SCAP	0	0	0	3784.1	946.024	26.2338	3.59378	7.29979	2.88225e-13	9.30551e-11	Upregulated	significant
MSTRG.5837.19	C3orf18	0	0	0	412.81	103.203	23.1534	3.51803	6.58135	4.66194e-11	1.51917e-09	Upregulated	significant
MSTRG.5838.20	HEMK1	0	0	0	1120.3	280.075	24.5446	3.54178	6.93001	4.20807e-12	3.14982e-10	Upregulated	significant
MSTRG.5933.7	DENND6A	0	0	0	1395.51	348.877	24.8015	3.55018	6.98598	2.8288e-12	2.40646e-10	Upregulated	significant
MSTRG.5990.6	THOC7	0	0	14.0114	272.611	71.6555	9.87184	3.05922	3.22691	0.00125134	0.0212542	Upregulated	significant
MSTRG.60.4	SDF4	0	0	0	1605.81	401.452	24.588	3.5559	6.91469	4.68874e-12	3.35494e-10	Upregulated	significant
MSTRG.604.16	RCC1	0	0	0	7326.74	1831.68	27.1653	3.62559	7.49264	6.75002e-14	5.37268e-11	Upregulated	significant
MSTRG.6040.3	GBE1	0.61211	0	0	2535.28	633.973	11.8687	3.37757	3.51398	0.000441447	0.00850224	Upregulated	significant
MSTRG.6089.4	CPOX	0	0	928.758	1279.97	552.182	12.8182	2.86307	4.47709	7.56686e-06	0.000192077	Upregulated	significant
MSTRG.6092.15	ST3GAL6	0	0	0	662.055	165.514	23.8108	3.52551	6.75385	1.43975e-11	7.11391e-10	Upregulated	significant
MSTRG.6129.2	CD47	0	0	7253.92	0	1813.48	27.1494	3.6116	7.51727	5.59304e-14	5.03786e-11	Upregulated	significant
MSTRG.6176.10	MYH15	0	0	0	1790.14	447.536	24.2987	3.56049	6.82454	8.82091e-12	5.1723e-10	Upregulated	significant
MSTRG.6264.2	GSK3B	0	0	0	3362.2	840.55	26.0769	3.58826	7.26728	3.66792e-13	1.00816e-10	Upregulated	significant
MSTRG.6283.25	GOLGB1	0	0	2505.04	0	626.261	25.6597	3.56075	7.20627	5.75044e-13	1.13305e-10	Upregulated	significant
MSTRG.6451.1	MRPL3	0	0	0	654.266	163.566	23.7834	3.52523	6.74664	1.51308e-11	7.30767e-10	Upregulated	significant
MSTRG.6454.2	DNAJC13	0	0	677.553	4242.34	1229.97	13.9736	2.92005	4.78539	1.70655e-06	4.52777e-05	Upregulated	significant
MSTRG.6476.6	CDV3	0	0	530.433	0	132.608	23.5004	3.50577	6.70336	2.03678e-11	8.72272e-10	Upregulated	significant
MSTRG.6501.2	STAG1	0	0	459.375	3283.01	935.597	13.5789	2.92932	4.63551	3.56055e-06	9.30243e-05	Upregulated	significant
MSTRG.6540.1	MRPS22	0	0	0	891.826	222.957	23.6275	3.53394	6.68586	2.29574e-11	9.36194e-10	Upregulated	significant
MSTRG.6540.3	MRPS22	0	0	0	355.692	88.923	22.9452	3.51784	6.52252	6.91336e-11	2.04629e-09	Upregulated	significant
MSTRG.6556.3	ZBTB38	0	0	1175.96	0	293.99	23.5166	3.52896	6.66388	2.66698e-11	1.03877e-09	Upregulated	significant
MSTRG.6676.4	GMPS	0	0	0	860.671	215.168	23.885	3.53282	6.76088	1.37159e-11	6.87648e-10	Upregulated	significant
MSTRG.668.1	KPNA6	0	0	0	2910.44	727.611	25.8761	3.5816	7.22473	5.02101e-13	1.07926e-10	Upregulated	significant
MSTRG.6712.1	SHOX2	0	0	1695.38	0	423.846	25.1228	3.54378	7.08927	1.34819e-12	1.6244e-10	Upregulated	significant
MSTRG.6713.1	RSRC1	0	0	0	586.762	146.691	23.6414	3.52283	6.71091	1.93412e-11	8.43197e-10	Upregulated	significant
MSTRG.6772.2	PDCD10	0	0	974.795	1392.91	591.927	12.9185	2.86297	4.51225	6.41423e-06	0.000163905	Upregulated	significant
MSTRG.6847.9	TTC14	0	0	0	567.29	141.822	23.5934	3.52216	6.69856	2.10482e-11	8.89167e-10	Upregulated	significant
MSTRG.6889.3	DVL3	0	0	5718.67	0	1429.67	26.8203	3.6002	7.44967	9.35764e-14	5.83155e-11	Upregulated	significant
MSTRG.6893.9	VWA5B2	0	0	109.089	364.779	118.467	10.5974	2.92497	3.62308	0.000291118	0.00586843	Upregulated	significant
MSTRG.6929.3	SENP2	0	0	0	728.26	182.065	23.9438	3.52795	6.78688	1.14583e-11	6.12054e-10	Upregulated	significant
MSTRG.6968.13	LPP	0	0	13847.3	0	3461.82	28.0542	3.64354	7.69971	1.36376e-14	3.15472e-11	Upregulated	significant
MSTRG.7000.1	LSG1	0	0	939.767	0	234.942	24.2998	3.52091	6.90157	5.14307e-12	3.55509e-10	Upregulated	significant
MSTRG.7000.5	LSG1	0	0	0	5130.27	1282.57	26.6678	3.60843	7.39041	1.46377e-13	7.09197e-11	Upregulated	significant
MSTRG.7001.11	ATP13A3	0	0	0	5296.44	1324.11	26.4862	3.60993	7.33703	2.18384e-13	8.21955e-11	Upregulated	significant
MSTRG.7001.2	ATP13A3	0	0	4370.57	0	1092.64	26.4388	3.58688	7.37095	1.69414e-13	7.48315e-11	Upregulated	significant
MSTRG.7042.20	TNK2	0	0	0	972.312	243.078	24.3469	3.53679	6.8839	5.82378e-12	3.83417e-10	Upregulated	significant
MSTRG.705.1	AK2	0	0	4413.6	0	1103.4	26.4521	3.58735	7.3737	1.65962e-13	7.38951e-11	Upregulated	significant
MSTRG.7055.5	UBXN7	0	0	0	9015.63	2253.91	27.4549	3.63559	7.5517	4.29608e-14	4.42777e-11	Upregulated	significant
MSTRG.7055.6	UBXN7	0	0	7535.15	0	1883.79	26.2116	3.61343	7.25393	4.04858e-13	1.03825e-10	Upregulated	significant
MSTRG.7059.3	RNF168	0	0	458.374	0	114.593	23.2993	3.50374	6.64984	2.93421e-11	1.10739e-09	Upregulated	significant
MSTRG.7059.5	RNF168	0	0	2508.05	2016.02	1131.02	13.8526	2.85703	4.84861	1.24331e-06	3.30964e-05	Upregulated	significant
MSTRG.7059.6	RNF168	0	0	3291.69	1640.86	1233.14	13.9773	2.86613	4.87673	1.07861e-06	2.87501e-05	Upregulated	significant
MSTRG.7062.3	FBXO45	0	0	994.812	0	248.703	23.4892	3.52287	6.66763	2.59962e-11	1.02044e-09	Upregulated	significant
MSTRG.7064.4	PIGX	0	0	0	1407.19	351.798	24.8618	3.55051	7.0023	2.51787e-12	2.25135e-10	Upregulated	significant
MSTRG.7087.35	DLG1	0	0	0	334.922	83.7304	22.8561	3.51812	6.4967	8.20999e-11	2.3513e-09	Upregulated	significant
MSTRG.7126.12	FGFRL1	0	0	3640.97	0	910.243	25.4742	3.57817	7.11932	1.08458e-12	1.50494e-10	Upregulated	significant
MSTRG.7205.7	MSX1	0	0	0	1316.32	329.08	24.6237	3.54787	6.94042	3.90941e-12	2.98338e-10	Upregulated	significant
MSTRG.7249.48	ABLIM2	0	0	0	897.019	224.255	23.6633	3.53413	6.69564	2.14734e-11	9.01916e-10	Upregulated	significant
MSTRG.7335.13	LCORL	0	0	648.529	1570.76	554.821	12.8251	2.87764	4.4568	8.31916e-06	0.000210508	Upregulated	significant
MSTRG.738.2	SFPQ	0	0	0	19707.2	4926.79	28.5457	3.67373	7.77022	7.83518e-15	2.24956e-11	Upregulated	significant
MSTRG.7403.1	KLF3	0	0	2759.25	0	689.813	24.9382	3.56519	6.99492	2.6542e-12	2.32686e-10	Upregulated	significant
MSTRG.741.23	ZMYM1	0	0	0	684.123	171.031	23.8564	3.52632	6.76523	1.33101e-11	6.76058e-10	Upregulated	significant
MSTRG.7431.9	PDS5A	0	0	0	559.501	139.875	23.5728	3.5219	6.69319	2.18352e-11	9.12879e-10	Upregulated	significant
MSTRG.7493.4	FRYL	0	0	326.266	0	81.5665	22.8254	3.50298	6.51599	7.22106e-11	2.12019e-09	Upregulated	significant
MSTRG.7520.5	TMEM165	0	0	0	336.22	84.055	22.4789	3.51809	6.38953	1.66398e-10	4.57487e-09	Upregulated	significant
MSTRG.7526.3	KIAA1211	0	0	0	1713.55	428.388	25.0695	3.55863	7.04472	1.85831e-12	1.95795e-10	Upregulated	significant
MSTRG.7536.4	SRP72	0	0	0	2209.44	552.361	25.4896	3.5692	7.14155	9.22826e-13	1.38667e-10	Upregulated	significant
MSTRG.7541.1	POLR2B	0	0	0	6974.94	1743.73	27.0934	3.62322	7.4777	7.56365e-14	5.41555e-11	Upregulated	significant
MSTRG.7542.2	REST	0	0	1630.33	0	407.583	24.6651	3.54211	6.96338	3.32194e-12	2.67321e-10	Upregulated	significant
MSTRG.7542.4	REST	0	0	0	1103.42	275.856	24.522	3.54122	6.92472	4.36854e-12	3.23678e-10	Upregulated	significant
MSTRG.758.5	MAP7D1	0	0	0	1337.09	334.273	24.3527	3.54849	6.86283	6.75093e-12	4.23664e-10	Upregulated	significant
MSTRG.7652.12	CNOT6L	0	0	2086.7	0	521.676	25.4067	3.55288	7.15102	8.61334e-13	1.34082e-10	Upregulated	significant
MSTRG.7658.5	FRAS1	0	0	11834.7	0	2958.66	26.8465	3.63562	7.38431	1.53248e-13	7.24545e-11	Upregulated	significant
MSTRG.7707.6	KLHL8	0	0	0	1187.8	296.951	24.6233	3.54394	6.94801	3.70467e-12	2.87695e-10	Upregulated	significant
MSTRG.775.4	SNIP1	0	0	0	1257.9	314.476	24.5502	3.54612	6.92312	4.41802e-12	3.26742e-10	Upregulated	significant
MSTRG.7872.1	GAR1	0	0	0	2867.6	716.901	25.8402	3.58092	7.21606	5.3514e-13	1.10478e-10	Upregulated	significant
MSTRG.793.6	SF3A3	0	0	0	3389.46	847.365	25.1967	3.58864	7.02125	2.19896e-12	2.12472e-10	Upregulated	significant
MSTRG.8006.6	SLC7A11	3.06055	0	7.00572	16285.2	4073.83	12.3259	2.94082	4.19133	2.77319e-05	0.000667884	Upregulated	significant
MSTRG.8006.7	SLC7A11	0	0	171.14	2662.5	708.409	13.1776	2.9815	4.41978	9.88017e-06	0.000248522	Upregulated	significant
MSTRG.8025.11	NDUFC1	0	0	18.0147	399.829	104.461	10.4158	3.04654	3.41888	0.000628794	0.0116393	Upregulated	significant
MSTRG.8115.2	LRBA	0	0	268.219	2493.74	690.489	13.1406	2.94734	4.45847	8.25457e-06	0.000209006	Upregulated	significant
MSTRG.8204.3	ANXA10	0	0	0	1052.8	263.199	23.6626	3.53954	6.68523	2.30569e-11	9.38225e-10	Upregulated	significant
MSTRG.8204.6	ANXA10	0	0	0	591.955	147.989	23.6553	3.523	6.71452	1.88684e-11	8.27975e-10	Upregulated	significant
MSTRG.8219.15	PALLD	0	0	0	454.351	113.588	23.2861	3.51875	6.61773	3.64768e-11	1.2783e-09	Upregulated	significant
MSTRG.8219.23	PALLD	0	0	0	9311.6	2327.9	27.2794	3.63715	7.50022	6.37104e-14	5.18453e-11	Upregulated	significant
MSTRG.835.2	RLF	0	0	0	2099.1	524.776	25.4169	3.56695	7.12566	1.03584e-12	1.48009e-10	Upregulated	significant
MSTRG.8370.2	ZDHHC11	6.73321	2.25774	83.0678	1008.66	275.18	6.90882	2.33724	2.95597	0.00311685	0.0473788	Upregulated	significant
MSTRG.8409.2	PAPD7	0	0	0	1875.82	468.955	25.1571	3.5625	7.06164	1.64549e-12	1.81378e-10	Upregulated	significant
MSTRG.8423.7	CCT5	0	0	34011.7	0	8502.94	29.3104	3.68732	7.94899	1.88036e-15	2.03044e-11	Upregulated	significant
MSTRG.8429.3	DAP	0	0	0	331.027	82.7568	22.8415	3.51819	6.49238	8.44883e-11	2.41111e-09	Upregulated	significant
MSTRG.8444.10	TRIO	0	0	0	3276.52	819.13	26.0354	3.58706	7.25814	3.92438e-13	1.03825e-10	Upregulated	significant
MSTRG.8447.3	MYO10	0	0	9353.63	3736.06	3272.42	15.3853	2.87112	5.35865	8.38442e-08	2.26337e-06	Upregulated	significant
MSTRG.8753.4	FOXD1	0	0	0	453.053	113.263	23.2826	3.51872	6.61677	3.67139e-11	1.28215e-09	Upregulated	significant
MSTRG.8833.2	JMY	0	0	0	2452.2	613.05	25.6368	3.57384	7.17348	7.31134e-13	1.28046e-10	Upregulated	significant
MSTRG.8943.3	NR2F1	0	0	10975	0	2743.74	27.7284	3.63194	7.6346	2.26529e-14	3.7817e-11	Upregulated	significant
MSTRG.8943.4	NR2F1	0	0	6458.27	0	1614.57	26.9886	3.60603	7.48429	7.19327e-14	5.41555e-11	Upregulated	significant
MSTRG.8999.2	CHD1	0	1.12887	0	985.293	246.605	9.89082	3.31152	2.9868	0.00281918	0.0434087	Upregulated	significant
MSTRG.9030.24	FER	0	0	4.00327	8966.3	2242.57	14.8401	3.2954	4.50327	6.69156e-06	0.000170667	Upregulated	significant
MSTRG.904.2	EBNA1BP2	0	0	2984.43	0	746.109	25.9099	3.56882	7.26006	3.86921e-13	1.03825e-10	Upregulated	significant
MSTRG.904.5	EBNA1BP2	0	0	1620.32	0	405.08	25.0588	3.54185	7.07504	1.49403e-12	1.7209e-10	Upregulated	significant
MSTRG.9120.12	DMXL1	0	0	0	791.869	197.967	22.8754	3.5303	6.47974	9.18828e-11	2.57745e-09	Upregulated	significant
MSTRG.9140.21	CSNK1G3	0	0	0	2890.97	722.743	25.8626	3.5813	7.22156	5.13932e-13	1.09012e-10	Upregulated	significant
MSTRG.9229.7	SEC24A	0	0	1261.03	1599.32	715.086	13.1912	2.8599	4.61246	3.97925e-06	0.000103627	Upregulated	significant
MSTRG.923.12	PTPRF	0	0	747.61	0	186.902	23.978	3.51379	6.82396	8.85651e-12	5.18359e-10	Upregulated	significant
MSTRG.923.2	PTPRF	0	0	1134.93	0	283.731	24.5581	3.52762	6.96165	3.36317e-12	2.69346e-10	Upregulated	significant
MSTRG.9235.3	TXNDC15	0	0	0	911.299	227.825	23.7389	3.53464	6.71608	1.86679e-11	8.20073e-10	Upregulated	significant
MSTRG.9244.15	C5orf24	0	0	0	1529.22	382.304	24.9785	3.55388	7.02852	2.0874e-12	2.08486e-10	Upregulated	significant
MSTRG.9290.10	CTNNA1	0	0	0	1808.32	452.079	25.2094	3.56092	7.07947	1.44704e-12	1.68349e-10	Upregulated	significant
MSTRG.9295.6	MATR3	0	0	745.608	0	186.402	23.9769	3.51372	6.82381	8.86596e-12	5.18359e-10	Upregulated	significant
MSTRG.9321.14	ANKHD1-EIF4EBP3	0	0	0	3102.57	775.642	25.9624	3.58454	7.24287	4.39303e-13	1.04177e-10	Upregulated	significant
MSTRG.941.3	B4GALT2	0	0	0	347.903	86.9758	22.9137	3.51792	6.51344	7.34508e-11	2.14019e-09	Upregulated	significant
MSTRG.9480.4	GM2A	0	0	0	407.618	101.904	23.1341	3.51797	6.57599	4.83319e-11	1.56293e-09	Upregulated	significant
MSTRG.9496.2	GALNT10	1.83633	0	17.0139	789.273	202.031	8.68731	2.74338	3.16664	0.0015421	0.0256191	Upregulated	significant
MSTRG.9512.8	LARP1	0	1.12887	4616.77	0	1154.47	12.1155	3.36561	3.59978	0.000318487	0.00637854	Upregulated	significant
MSTRG.958.3	HECTD3	0	0	0	3141.51	785.378	25.9778	3.58512	7.24601	4.29228e-13	1.03825e-10	Upregulated	significant
MSTRG.960.4	PTCH2	0	0	0	1198.19	299.547	23.6228	3.54427	6.66507	2.64536e-11	1.03335e-09	Upregulated	significant
MSTRG.9618.5	SH3PXD2B	0	0	0	9167.51	2291.88	27.412	3.63639	7.53825	4.76314e-14	4.72733e-11	Upregulated	significant
MSTRG.9638.6	CREBRF	0	0	3915.19	0	978.799	26.2898	3.58162	7.34018	2.1331e-13	8.21955e-11	Upregulated	significant
MSTRG.9679.4	CLTB	0	0	0	321.94	80.4851	22.807	3.51842	6.48218	9.04081e-11	2.53948e-09	Upregulated	significant
MSTRG.9709.7	DBN1	1.22422	0	2.00163	1244.92	312.037	9.88157	2.96938	3.32782	0.000875271	0.0155672	Upregulated	significant
MSTRG.972.9	AKR1A1	0	0	0	358.288	89.5721	22.9557	3.51782	6.52555	6.77518e-11	2.01429e-09	Upregulated	significant
MSTRG.9758.2	MAML1	0	0	0	2728.7	682.176	25.3605	3.57866	7.08659	1.37456e-12	1.62982e-10	Upregulated	significant
MSTRG.9782.2	ZFP62	0	0	0	3051.94	762.985	25.9398	3.58378	7.23811	4.54964e-13	1.06004e-10	Upregulated	significant
MSTRG.9816.3	FOXC1	0	0	1524.24	3615.34	1284.9	14.0366	2.87159	4.88811	1.0181e-06	2.71913e-05	Upregulated	significant
MSTRG.9816.4	FOXC1	0	0	0	2389.89	597.472	25.5995	3.57268	7.16533	7.75975e-13	1.30505e-10	Upregulated	significant
MSTRG.9833.8	SERPINB1	0	0	0	1505.85	376.462	24.9562	3.55325	7.02348	2.16413e-12	2.10588e-10	Upregulated	significant
MSTRG.9838.11	NQO2	0	0	45.0367	530.942	143.995	10.8789	2.99101	3.6372	0.000275623	0.00559254	Upregulated	significant
MSTRG.9838.3	NQO2	0	0	389.318	0	97.3294	23.0711	3.5026	6.58686	4.49231e-11	1.47266e-09	Upregulated	significant
MSTRG.9859.5	CDYL	0	0	0	961.926	240.482	24.3283	3.53643	6.87936	6.01239e-12	3.91592e-10	Upregulated	significant
MSTRG.9873.5	LYRM4	0	0	717.585	1.29815	179.721	11.1989	3.24884	3.44707	0.000566711	0.0106049	Upregulated	significant
MSTRG.99.5	GNB1	3.06055	4.51547	523.427	3295.99	956.749	8.98502	2.26168	3.97272	7.10565e-05	0.0016173	Upregulated	significant
MSTRG.992.6	POMGNT1	0	0	251.205	1547.39	449.649	12.5218	2.92629	4.27908	1.8767e-05	0.000460953	Upregulated	significant
MSTRG.9947.1	SMIM13	0	0	3453.82	0	863.454	25.1112	3.57568	7.02278	2.1749e-12	2.10653e-10	Upregulated	significant
rna100025	SCN8A	0	0	458.374	0	114.593	23.2993	3.50374	6.64984	2.93421e-11	1.10739e-09	Upregulated	significant
rna100028	SCN8A	0	0	2213.81	0	553.452	25.4938	3.55554	7.17018	7.48999e-13	1.28706e-10	Upregulated	significant
rna100193	ZNF740	0	0	0	845.093	211.273	24.1028	3.53226	6.82364	8.87631e-12	5.18587e-10	Upregulated	significant
rna100398	SMUG1	0	0	0	950.243	237.561	24.2959	3.53602	6.87099	6.37599e-12	4.05516e-10	Upregulated	significant
rna100543	ITGA7	0	0	84.0686	1501.96	396.506	12.3403	2.99649	4.11825	3.81753e-05	0.000902632	Upregulated	significant
rna100650	IKZF4	0	0	0	327.133	81.7832	22.8278	3.51828	6.48833	8.67939e-11	2.46379e-09	Upregulated	significant
rna100812	PTGES3	0	0	926.756	755.521	420.569	12.4254	2.86466	4.33748	1.44124e-05	0.000357821	Upregulated	significant
rna100913	R3HDM2	0	0	317.259	0	79.3147	22.7833	3.50321	6.50356	7.8443e-11	2.26269e-09	Upregulated	significant
rna100917	R3HDM2	0	0	213.174	80.4851	73.4147	9.90743	2.9414	3.36827	0.000756419	0.0136803	Upregulated	significant
rna100924	R3HDM2	0	0	1501.22	0	375.306	24.8564	3.53866	7.02426	2.1521e-12	2.10588e-10	Upregulated	significant
rna101145	SLC16A7	4.28477	0	24.0196	4037.23	1016.38	9.84556	2.76982	3.55458	0.000378582	0.00743758	Upregulated	significant
rna101171	USP15	0	0	1038.85	351.798	347.661	12.1508	2.89104	4.20291	2.63505e-05	0.000636138	Upregulated	significant
rna101439	SLC35E3	0	0	405.331	0	101.333	23.1243	3.50276	6.60174	4.06354e-11	1.36321e-09	Upregulated	significant
rna101444	MDM2	0	0	3036.48	960.628	999.276	13.674	2.88435	4.74074	2.1294e-06	5.62738e-05	Upregulated	significant
rna101461	CPM	0	0	770.629	55.8203	206.612	11.4001	2.99026	3.81241	0.000137616	0.00296201	Upregulated	significant
rna101483	FRS2	0	0	1476.2	0	369.051	24.418	3.53796	6.90172	5.13769e-12	3.55509e-10	Upregulated	significant
rna101556	CNOT2	0	0	447.365	0	111.841	23.2632	3.50349	6.64001	3.1366e-11	1.15621e-09	Upregulated	significant
rna101559	CNOT2	0	0	3.00245	294.679	74.4204	9.92647	3.16869	3.13267	0.00173223	0.0283559	Upregulated	significant
rna101560	CNOT2	0	0	339.277	224.579	140.964	10.8485	2.89184	3.75141	0.000175845	0.00372795	Upregulated	significant
rna101562	CNOT2	0	0	8.00653	550.414	139.605	10.8342	3.11217	3.48124	0.000499091	0.009474	Upregulated	significant
rna101567	CNOT2	0	0	238.194	655.564	223.44	11.5129	2.89631	3.97501	7.03751e-05	0.00160315	Upregulated	significant
rna101751	NAP1L1	0	0	421.344	112.939	133.571	10.7708	2.92538	3.68186	0.000231542	0.00477768	Upregulated	significant
rna101756	NAP1L1	0	0	402.328	94.7647	124.273	10.6668	2.93475	3.63464	0.000278368	0.00563968	Upregulated	significant
rna101766	OSBPL8	0	0	669.546	0	167.387	23.8256	3.51084	6.78629	1.15051e-11	6.14148e-10	Upregulated	significant
rna101785	ZDHHC17	0	0	399.326	0	99.8314	23.1066	3.50269	6.59681	4.20102e-11	1.39508e-09	Upregulated	significant
rna101824	SYT1	0	0	557.455	0	139.364	23.5682	3.50665	6.721	1.80482e-11	8.05167e-10	Upregulated	significant
rna101834	PAWR	0	0	400.327	0	100.082	23.11	3.5027	6.59777	4.17392e-11	1.39e-09	Upregulated	significant
rna102204	EEA1	2.44844	0	0	3501.1	875.887	10.428	3.23297	3.2255	0.00125753	0.021355	Upregulated	significant
rna102214	NUDT4	0	0	8992.34	0	2248.08	27.451	3.62222	7.5785	3.49582e-14	4.1079e-11	Upregulated	significant
rna102219	NUDT4	0	14.6753	190.155	4348.79	1138.41	8.28718	2.70408	3.06469	0.00217895	0.0347142	Upregulated	significant
rna102323	NR2C1	0	0	368.3	0	92.0751	22.8552	3.50253	6.52535	6.78449e-11	2.01557e-09	Upregulated	significant
rna102389	VEZT	0	0	311.254	0	77.8135	22.755	3.5034	6.49512	8.29662e-11	2.37104e-09	Upregulated	significant
rna10239	FAM189B	0	0	708.578	118.131	206.677	11.4006	2.93808	3.88028	0.000104336	0.00230178	Upregulated	significant
rna102673	UHRF1BP1L	0	0	1212.99	0	303.247	23.7913	3.53014	6.73946	1.58973e-11	7.49516e-10	Upregulated	significant
rna102675	UHRF1BP1L	0	0	1150.94	0	287.735	24.5829	3.52815	6.96765	3.22279e-12	2.61729e-10	Upregulated	significant
rna102723	GAS2L3	6.1211	0	1326.08	499.786	457.997	8.18344	2.50562	3.26603	0.00109066	0.0189045	Upregulated	significant
rna10300	ASH1L	0	0	9929.1	5174.41	3775.88	15.5918	2.86202	5.44783	5.09877e-08	1.37734e-06	Upregulated	significant
rna103464	TCTN1	0	0	0	456.947	114.237	23.2943	3.51881	6.61995	3.59325e-11	1.26918e-09	Upregulated	significant
rna103547	SH2B3	0	0	18.0147	649.073	166.772	11.0908	3.06201	3.62206	0.000292269	0.00588866	Upregulated	significant
rna103645	HECTD4	3.06055	0	13.0106	5823.48	1459.89	10.8417	2.84167	3.81525	0.000136046	0.00293371	Upregulated	significant
rna103876	FBXO21	0	0	362.296	0	90.5739	22.9683	3.50254	6.55761	5.46756e-11	1.71428e-09	Upregulated	significant
rna103884	KSR2	0	0	2984.43	103.852	772.072	13.3018	3.02291	4.40033	1.08087e-05	0.00027103	Upregulated	significant
rna103902	RFC5	0	0	0	1225.45	306.363	23.8004	3.54512	6.71357	1.89917e-11	8.32477e-10	Upregulated	significant
rna103955	SUDS3	0	0	0	2048.47	512.119	24.9912	3.56588	7.00842	2.4103e-12	2.19939e-10	Upregulated	significant
rna104017	CIT	0	0	0	384.251	96.0628	23.0519	3.51779	6.55293	5.64182e-11	1.75184e-09	Upregulated	significant
rna104018	CIT	0	0	0	420.599	105.15	23.1775	3.51814	6.58801	4.45753e-11	1.46443e-09	Upregulated	significant
rna104591	DNAH10	0	0	338.276	0	84.569	22.8724	3.50275	6.52985	6.58334e-11	1.96671e-09	Upregulated	significant
rna104911	ULK1	0	0	230.188	186.933	104.28	10.4136	2.90186	3.58859	0.000332475	0.00662492	Upregulated	significant
rna105148	ZMYM5	0	0	15.0122	147.989	40.7502	9.05735	3.06545	2.95466	0.00313017	0.0475326	Upregulated	significant
rna105171	ZMYM2	4.89688	0	466.38	837.304	327.145	8.01049	2.49318	3.21296	0.00131375	0.0222298	Upregulated	significant
rna105172	ZMYM2	0	0	595.486	1039.82	408.825	12.3845	2.87088	4.31384	1.60446e-05	0.000396875	Upregulated	significant
rna105181	ZMYM2	0	0	403.329	0	100.832	23.1206	3.50274	6.60073	4.09149e-11	1.36992e-09	Upregulated	significant
rna105354	SACS	0	0	3325.71	0	831.428	26.0619	3.57389	7.2923	3.04707e-13	9.55062e-11	Upregulated	significant
rna105362	TNFRSF19	0	0	139.113	345.307	121.105	10.6292	2.91167	3.65056	0.000261674	0.00534865	Upregulated	significant
rna105500	RNF6	0	0	77.0629	501.084	144.537	10.8843	2.95331	3.68547	0.000228278	0.00472003	Upregulated	significant
rna105507	CDK8	0	0	1028.84	0	257.21	23.5903	3.52405	6.69408	2.17038e-11	9.0993e-10	Upregulated	significant
rna105668	HMGB1	0	0	6100.98	0	1525.24	26.9044	3.6033	7.4666	8.22931e-14	5.58049e-11	Upregulated	significant
rna105779	N4BP2L2	0	0	702.573	0	175.643	22.7163	3.51209	6.46803	9.92905e-11	2.77155e-09	Upregulated	significant
rna105807	N4BP2L2	0	0	1171.96	0	292.989	24.6074	3.52883	6.97325	3.09708e-12	2.55099e-10	Upregulated	significant
rna105871	NBEA	0	0	2630.15	0	657.536	24.752	3.56298	6.94698	3.73176e-12	2.89017e-10	Upregulated	significant
rna105872	NBEA	0	0	1019.83	0	254.958	23.5614	3.52374	6.68648	2.28595e-11	9.36194e-10	Upregulated	significant
rna1061	SLC45A1	0	0	345.282	0	86.3204	22.905	3.50266	6.53931	6.18017e-11	1.87483e-09	Upregulated	significant
rna106181	VWA8	0	0	1243.01	0	310.754	24.6003	3.53109	6.96679	3.24243e-12	2.63029e-10	Upregulated	significant
rna106210	AKAP11	0	0	541.442	0	135.36	23.5286	3.50612	6.71072	1.93664e-11	8.43385e-10	Upregulated	significant
rna106212	AKAP11	0	0	314.256	3977.52	1072.94	13.7765	2.9648	4.6467	3.37289e-06	8.82075e-05	Upregulated	significant
rna106260	ENOX1	0	0	0	1009.96	252.489	23.5208	3.53809	6.64789	2.97321e-11	1.11848e-09	Upregulated	significant
rna106613	RCBTB1	0	0	1366.11	0	341.529	24.8091	3.53481	7.0185	2.24266e-12	2.14121e-10	Upregulated	significant
rna106633	EBPL	0	0	1633.33	0	408.333	25.0076	3.54219	7.05993	1.66583e-12	1.82085e-10	Upregulated	significant
rna10688	HDGF	0	0	37.0302	220.685	64.4288	9.7185	2.99131	3.24891	0.00115847	0.019887	Upregulated	significant
rna107467	ABCC4	0	0	18.0147	181.74	49.9388	9.3508	3.04502	3.07085	0.00213449	0.0340734	Upregulated	significant
rna107594	DOCK9	0	0	0	1520.13	380.032	24.9032	3.55364	7.00781	2.42072e-12	2.2039e-10	Upregulated	significant
rna107608	DOCK9	0	0	0	828.217	207.054	24.1226	3.53164	6.83042	8.46679e-12	5.0307e-10	Upregulated	significant
rna107870	LIG4	0	0	45.0367	473.823	129.715	10.7282	2.98698	3.59165	0.000328585	0.0065514	Upregulated	significant
rna108020	ARHGEF7	0	0	487.398	0	121.849	23.3851	3.50448	6.67292	2.5077e-11	9.96521e-10	Upregulated	significant
rna108036	ARHGEF7	0	0	168.137	7.78888	43.9815	9.16865	3.10997	2.94815	0.00319683	0.0484441	Upregulated	significant
rna108113	ATP11A	0	0	459.375	19.4722	119.712	10.6129	3.04494	3.48542	0.000491373	0.00934515	Upregulated	significant
rna108117	ATP11A	0	0	864.705	0	216.176	24.1805	3.51818	6.87301	6.28623e-12	4.02995e-10	Upregulated	significant
rna108643	RAB2B	0	0	263.215	440.072	175.822	11.1671	2.88661	3.86859	0.000109466	0.00240373	Upregulated	significant
rna108751	RBM23	0	0	0	820.428	205.107	24.1097	3.53135	6.82732	8.65176e-12	5.11543e-10	Upregulated	significant
rna109211	STXBP6	0	0	27.022	140.2	41.8055	9.09434	3.02448	3.00691	0.00263917	0.0409823	Upregulated	significant
rna109338	SCFD1	0	0	143.117	94.7647	59.4704	9.60344	2.94129	3.26504	0.00109447	0.0189624	Upregulated	significant
rna109339	SCFD1	0	0	387.316	0	96.829	23.0639	3.50259	6.58482	4.55437e-11	1.48833e-09	Upregulated	significant
rna109341	SCFD1	0	0	396.323	0	99.0808	22.5796	3.50266	6.4464	1.14535e-10	3.1805e-09	Upregulated	significant
rna109514	KIAA0391	0	0	302.247	0	75.5616	22.717	3.50373	6.48365	8.95304e-11	2.52188e-09	Upregulated	significant
rna109537	RALGAPA1	0	0	55.0449	1289.06	336.026	12.1015	3.01728	4.01075	6.05266e-05	0.00139261	Upregulated	significant
rna109558	BRMS1L	0	0	210.171	240.157	112.582	10.524	2.89767	3.6319	0.000281347	0.00568923	Upregulated	significant
rna109797	KLHL28	0	0	996.813	0	249.203	23.4949	3.52294	6.66913	2.57318e-11	1.01288e-09	Upregulated	significant
rna109834	MIS18BP1	0	0	7.00572	832.112	209.779	11.4218	3.13686	3.64116	0.000271416	0.00551831	Upregulated	significant
rna10989	SNHG28	0	0	6.0049	190.827	49.2081	9.32949	3.12419	2.98621	0.00282459	0.0434587	Upregulated	significant
rna110208	SAMD4A	0	0	486.397	350.499	209.224	11.4181	2.87854	3.96664	7.2893e-05	0.00165302	Upregulated	significant
rna110391	ARMH4	0	0	0	519.258	129.815	23.4689	3.52062	6.66613	2.62631e-11	1.0279e-09	Upregulated	significant
rna110796	ZBTB1	0	0	800.653	0	200.163	22.3561	3.51579	6.35875	2.03398e-10	5.56738e-09	Upregulated	significant
rna110825	CHURC1-FNTB	0	0	496.405	1376.03	468.11	12.5799	2.88457	4.36109	1.29417e-05	0.000322803	Upregulated	significant
rna110979	PLEKHH1	0	0	66.0539	118.131	46.0463	9.23404	2.96933	3.1098	0.00187212	0.0303982	Upregulated	significant
rna111179	MAP3K9	0	0	188.153	53.224	60.3444	9.62468	2.96863	3.24213	0.00118642	0.0203085	Upregulated	significant
rna111245	SIPA1L1	0	0	1188.97	0	297.242	23.683	3.52938	6.71025	1.94287e-11	8.44927e-10	Upregulated	significant
rna111377	PAPLN	5.50899	0	1053.86	1072.27	532.909	8.55052	2.48097	3.44644	0.000568022	0.0106244	Upregulated	significant
rna111484	BBOF1	0	0	115.094	316.748	107.96	10.4634	2.92076	3.58244	0.000340406	0.00676361	Upregulated	significant
rna112153	TTC8	0	0	0	428.388	107.097	23.205	3.51826	6.5956	4.23549e-11	1.40468e-09	Upregulated	significant
rna112156	TTC8	0	0	703.574	0	175.893	22.8079	3.51213	6.49404	8.35621e-11	2.38552e-09	Upregulated	significant
rna112334	ATXN3	0	0	0	563.395	140.849	22.2697	3.52203	6.32296	2.56604e-10	7.00225e-09	Upregulated	significant
rna112392	ITPK1	0	0	2572.1	5.19258	644.323	13.0409	3.21269	4.05917	4.92474e-05	0.00114622	Upregulated	significant
rna112394	ITPK1	0	0	3486.84	2122.47	1402.33	14.1628	2.86051	4.95116	7.37742e-07	1.97825e-05	Upregulated	significant
rna112554	DICER1	0	0	341.278	9125.97	2366.81	14.9179	3.01352	4.95032	7.40932e-07	1.98614e-05	Upregulated	significant
rna112669	LOC105370647	0	0	194.158	259.629	113.447	10.5351	2.89878	3.63431	0.000278728	0.00564557	Upregulated	significant
rna11272	TOMM40L	0	0	0	459.544	114.886	23.3019	3.51886	6.622	3.5437e-11	1.25997e-09	Upregulated	significant
rna112750	EML1	0	0	511.417	0	127.854	23.4486	3.50518	6.6897	2.23626e-11	9.26675e-10	Upregulated	significant
rna112753	EML1	0	0	0	1082.65	270.663	24.4965	3.54054	6.91886	4.553e-12	3.3124e-10	Upregulated	significant
rna112828	WDR25	0	0	530.433	0	132.608	23.5004	3.50577	6.70336	2.03678e-11	8.72272e-10	Upregulated	significant
rna113231	ZNF839	0.61211	0	750.612	138.902	222.532	10.1576	2.74442	3.70116	0.000214615	0.00446465	Upregulated	significant
rna113236	ZNF839	0	0	124.101	41.5407	41.4105	9.08154	2.99883	3.02836	0.00245885	0.0386375	Upregulated	significant
rna113264	TRAF3	0	0	639.522	0	159.88	23.7522	3.50972	6.76755	1.30979e-11	6.71945e-10	Upregulated	significant
rna113265	TRAF3	0	0	593.484	0	148.371	23.6582	3.50804	6.74399	1.54096e-11	7.34498e-10	Upregulated	significant
rna113268	TRAF3	0	0	379.309	0	94.8274	23.0349	3.50255	6.57663	4.81246e-11	1.55874e-09	Upregulated	significant
rna1133	PIK3CD	0	0	0	1083.95	270.988	24.4985	3.54058	6.91934	4.53758e-12	3.30599e-10	Upregulated	significant
rna113315	MARK3	0	0	978.799	236.263	303.765	11.9561	2.90924	4.1097	3.96179e-05	0.000934543	Upregulated	significant
rna113325	MARK3	0	0	628.513	0	157.128	23.6725	3.50932	6.74561	1.52382e-11	7.33605e-10	Upregulated	significant
rna113328	MARK3	0	0	386.315	384.251	192.642	11.299	2.8783	3.92558	8.65203e-05	0.00193261	Upregulated	significant
rna113333	MARK3	0	0	2779.27	62.311	710.395	13.1817	3.05359	4.31678	1.58319e-05	0.000391734	Upregulated	significant
rna113334	MARK3	0	0	2448	54.5221	625.63	12.9984	3.05502	4.25477	2.09268e-05	0.000511191	Upregulated	significant
rna113335	MARK3	0	0	888.725	0	222.181	23.7193	3.51906	6.74022	1.58144e-11	7.47025e-10	Upregulated	significant
rna113340	MARK3	0	0	755.616	0	188.904	23.344	3.5141	6.64296	3.07438e-11	1.14267e-09	Upregulated	significant
rna113383	PPP1R13B	0.61211	0	1.00082	507.575	127.297	9.35625	3.06515	3.05246	0.00226975	0.0359896	Upregulated	significant
rna113384	PPP1R13B	0	0	0	1124.19	281.049	24.5328	3.5419	6.92643	4.3158e-12	3.20954e-10	Upregulated	significant
rna113488	CEP170B	0	0	179.146	249.244	107.098	10.452	2.90199	3.60165	0.000316201	0.00633907	Upregulated	significant
rna113752	NIPA2	0	0	71.058	460.842	132.975	10.764	2.95619	3.64119	0.000271382	0.00551831	Upregulated	significant
rna113782	CYFIP1	0	0	633.517	0	158.379	23.7498	3.5095	6.76728	1.31228e-11	6.71945e-10	Upregulated	significant
rna113960	UBE3A	0	0	0	971.013	242.753	24.3389	3.53675	6.88173	5.91319e-12	3.86462e-10	Upregulated	significant
rna114408	GOLGA8B	0	0	0	1958.9	489.726	25.3267	3.56395	7.10637	1.19133e-12	1.54971e-10	Upregulated	significant
rna114650	IVD	0	0	0	939.858	234.964	24.1597	3.53565	6.83316	8.30627e-12	4.97207e-10	Upregulated	significant
rna114694	RMDN3	0	0	201.164	199.915	100.27	10.357	2.90287	3.56784	0.000359935	0.00710772	Upregulated	significant
rna114762	OIP5-AS1	0	0	1224	689.316	478.329	12.6111	2.86946	4.39493	1.10806e-05	0.000277675	Upregulated	significant
rna11480	RGS5	0	0	467.381	89.5721	139.238	10.8308	2.94154	3.68202	0.000231397	0.00477715	Upregulated	significant
rna115132	CKMT1B	0	0	327.267	0	81.8167	21.946	3.50295	6.26501	3.72805e-10	1.01422e-08	Upregulated	significant
rna115703	DMXL2	0	0	92.0751	59.7147	37.9475	8.95534	2.98928	2.99582	0.0027371	0.0423314	Upregulated	significant
rna115766	MYO5A	0	0	1251.02	0	312.755	24.6874	3.53133	6.99096	2.73016e-12	2.3702e-10	Upregulated	significant
rna1158	CTNNBIP1	0	0	1196.98	0	299.244	23.7203	3.52963	6.72034	1.81305e-11	8.07496e-10	Upregulated	significant
rna115969	TCF12	0	0	206.168	234.964	110.283	10.4943	2.8986	3.62046	0.000294082	0.00591631	Upregulated	significant
rna115970	TCF12	0	0	137.112	141.498	69.6524	9.83132	2.9252	3.3609	0.000776881	0.0140158	Upregulated	significant
rna115976	TCF12	0	0	598.488	0	149.622	23.671	3.50822	6.7473	1.50618e-11	7.30596e-10	Upregulated	significant
rna115977	TCF12	0	0	352.287	0	88.0719	22.9331	3.50259	6.54746	5.85226e-11	1.79755e-09	Upregulated	significant
rna115999	CGNL1	0	0	244.199	354.394	149.648	10.9346	2.88902	3.78489	0.000153779	0.00329051	Upregulated	significant
rna116010	MYZAP	0	0	698.57	0	174.642	23.8854	3.51194	6.80121	1.03746e-11	5.73213e-10	Upregulated	significant
rna116065	MINDY2	0	0	2302.88	1376.03	919.728	13.5543	2.86286	4.73452	2.1957e-06	5.80067e-05	Upregulated	significant
rna116066	MINDY2	0	0	1594.3	1185.21	694.877	13.1498	2.86081	4.59654	4.29557e-06	0.000111467	Upregulated	significant
rna116147	ANXA2	0	0	0	1539.6	384.9	24.8998	3.55416	7.00583	2.45531e-12	2.21659e-10	Upregulated	significant
rna116153	ANXA2	0	0	455.371	0	113.843	23.2902	3.50367	6.64739	2.98344e-11	1.12076e-09	Upregulated	significant
rna116210	VPS13C	0	0	0	2262.67	565.667	24.6565	3.57025	6.90608	4.9822e-12	3.48888e-10	Upregulated	significant
rna116237	TLN2	0	0	119.097	708.788	206.971	11.4024	2.93753	3.88163	0.000103761	0.00228971	Upregulated	significant
rna11641	DCAF6	0	0	448.366	0	112.091	23.266	3.50351	6.64077	3.12043e-11	1.15441e-09	Upregulated	significant
rna11642	DCAF6	0	0	365.298	0	91.3245	22.9835	3.50253	6.56197	5.31008e-11	1.68064e-09	Upregulated	significant
rna11643	DCAF6	0	0	375.306	0	93.8265	23.0173	3.50253	6.57162	4.977e-11	1.59851e-09	Upregulated	significant
rna116481	IGDCC4	0	0	209.171	72.6962	70.4667	9.84833	2.94759	3.34115	0.000834324	0.0149248	Upregulated	significant
rna116597	DIS3L	0	0	392.32	0	98.08	23.0818	3.50263	6.58987	4.40213e-11	1.44859e-09	Upregulated	significant
rna11672	GPR161	0	0	149.122	88.2739	59.3489	9.60052	2.9437	3.26138	0.0011087	0.0191758	Upregulated	significant
rna116808	KIF23	0	0	888.725	0	222.181	23.7193	3.51906	6.74022	1.58144e-11	7.47025e-10	Upregulated	significant
rna116825	TLE3	0	0	158.129	231.07	97.2998	10.3135	2.90754	3.54716	0.00038941	0.00762608	Upregulated	significant
rna116826	TLE3	0	0	155.127	211.598	91.6811	10.2277	2.90973	3.51501	0.000439745	0.00847613	Upregulated	significant
rna116873	LRRC49	0	0	4.00327	219.387	55.8475	9.51214	3.15034	3.01941	0.0025327	0.0395352	Upregulated	significant
rna116920	MYO9A	1.22422	2.25774	5.00408	3562.11	892.65	10.0181	2.67443	3.74587	0.000179769	0.00379911	Upregulated	significant
rna117288	EDC3	0	0	1124.92	83.0814	302	11.9477	2.98127	4.00759	6.13415e-05	0.00140935	Upregulated	significant
rna117458	SIN3A	0	0	1402.14	0	350.536	24.8573	3.53586	7.03006	2.06451e-12	2.08241e-10	Upregulated	significant
rna117542	SCAPER	0	0	0	1485.08	371.27	24.9376	3.55268	7.01937	2.22865e-12	2.13603e-10	Upregulated	significant
rna117548	SCAPER	0	0	0	607.532	151.883	23.6911	3.52355	6.72364	1.77236e-11	7.96433e-10	Upregulated	significant
rna117625	HMG20A	0	0	3437.8	0	859.451	25.1226	3.57546	7.02642	2.11907e-12	2.0902e-10	Upregulated	significant
rna117748	MORF4L1	0	0	35.0286	170.057	51.2714	9.38889	2.99911	3.13056	0.00174475	0.0285435	Upregulated	significant
rna117787	KIAA1024	0	0	339.277	0	84.8192	22.8765	3.50273	6.53105	6.53113e-11	1.95628e-09	Upregulated	significant
rna11782	GORAB	0	0	372.304	0	93.0759	23.007	3.50253	6.56869	5.07606e-11	1.62513e-09	Upregulated	significant
rna117828	ZFAND6	0	0	128.105	154.479	70.646	9.85172	2.92491	3.36821	0.000756584	0.0136803	Upregulated	significant
rna11783	GORAB	0	0	403.329	0	100.832	23.1206	3.50274	6.60073	4.09149e-11	1.36992e-09	Upregulated	significant
rna117841	CEMIP	0	0	66.0539	1254.01	330.016	12.0755	3.00319	4.02089	5.79777e-05	0.00133818	Upregulated	significant
rna117970	HOMER2	0	0	0	347.903	86.9758	22.9137	3.51792	6.51344	7.34508e-11	2.14019e-09	Upregulated	significant
rna118130	ZNF592	0	0	298.243	0	74.5608	22.6987	3.5039	6.4781	9.28821e-11	2.6008e-09	Upregulated	significant
rna118183	AKAP13	1.22422	3.3866	10.0082	7008.69	1755.83	10.5936	2.6526	3.99366	6.50614e-05	0.00149074	Upregulated	significant
rna1182	UBE4B	0	0	375.306	138.902	128.552	10.7156	2.91252	3.67913	0.00023403	0.00482655	Upregulated	significant
rna118350	FANCI	0	1.12887	1663.36	1592.83	814.328	11.7523	2.67474	4.39382	1.11374e-05	0.000278925	Upregulated	significant
rna118549	RCCD1	0	0	130.106	170.057	75.0408	9.93877	2.9215	3.40194	0.000669095	0.0122862	Upregulated	significant
rna118665	MCTP2	0	0	0	1176.12	294.03	24.6096	3.54357	6.94487	3.78817e-12	2.917e-10	Upregulated	significant
rna118873	MEF2A	0	0	0	324.537	81.1341	22.8147	3.51835	6.48449	8.90302e-11	2.51395e-09	Upregulated	significant
rna118915	LYSMD4	0	0	0	342.711	85.6777	22.894	3.51798	6.50771	7.63058e-11	2.20738e-09	Upregulated	significant
rna119003	LRRK1	0	0	483.394	0	120.849	23.3717	3.50437	6.6693	2.5703e-11	1.01288e-09	Upregulated	significant
rna119327	FBXL16	1.83633	0	53.0433	3504.99	889.969	10.8295	2.74933	3.93895	8.18378e-05	0.00183772	Upregulated	significant
rna119459	UBE2I	0	0	253.207	663.353	229.14	11.5492	2.89379	3.99104	6.57831e-05	0.00150537	Upregulated	significant
rna119872	KREMEN2	0	0	269.22	615.321	221.135	11.4979	2.88961	3.97906	6.9189e-05	0.00157837	Upregulated	significant
rna119919	MMP25	0	0	64.0523	88.2739	38.0815	8.96011	2.98698	2.99972	0.00270224	0.0418485	Upregulated	significant
rna119987	ZNF263	0	0	0	638.688	159.672	23.7605	3.52466	6.7412	1.57083e-11	7.44579e-10	Upregulated	significant
rna119995	ZNF75A	0	0	212.173	678.93	222.776	11.5086	2.90282	3.96462	7.35124e-05	0.00166565	Upregulated	significant
rna12008	GAS5	28.7692	208.841	19524.9	27745.3	11877	7.63719	2.2055	3.4628	0.000534587	0.0100788	Upregulated	significant
rna120101	CREBBP	0	0	413.337	0	103.334	23.1521	3.50287	6.60948	3.85665e-11	1.31764e-09	Upregulated	significant
rna120282	PPL	0	0	511.417	0	127.854	23.4486	3.50518	6.6897	2.23626e-11	9.26675e-10	Upregulated	significant
rna120503	NUBP1	0	0	120.098	1270.89	347.746	12.151	2.963	4.10092	4.11513e-05	0.000968157	Upregulated	significant
rna120555	CLEC16A	0	0	1165.95	0	291.488	24.6002	3.52864	6.97159	3.13387e-12	2.56553e-10	Upregulated	significant
rna120861	PDXDC1	0	0	747.61	2714.42	865.508	13.4666	2.89163	4.6571	3.20699e-06	8.39235e-05	Upregulated	significant
rna120862	PDXDC1	0	0	866.707	0	216.677	23.5315	3.51825	6.6884	2.25626e-11	9.3017e-10	Upregulated	significant
rna120930	NDE1	0	0	2249.84	0	562.459	25.5163	3.55627	7.17503	7.2291e-13	1.28046e-10	Upregulated	significant
rna121076	SMG1	0	0	2906.37	0	726.593	25.8715	3.56759	7.25182	4.11219e-13	1.03825e-10	Upregulated	significant
rna121082	SMG1	0	0	0	16038.6	4009.65	28.2549	3.66376	7.712	1.23862e-14	3.15472e-11	Upregulated	significant
rna121110	SYT17	0	0	395.323	0	98.8306	22.5778	3.50265	6.44592	1.14901e-10	3.18958e-09	Upregulated	significant
rna121111	SYT17	0	0	579.473	0	144.868	23.6252	3.5074	6.73581	1.6302e-11	7.61496e-10	Upregulated	significant
rna121146	VPS35L	0	0	8.00653	416.705	106.178	10.4393	3.10444	3.36269	0.000771867	0.0139316	Upregulated	significant
rna121171	IQCK	0	0	111.091	506.277	154.342	10.9791	2.93047	3.74652	0.000179302	0.00379123	Upregulated	significant
rna121273	REXO5	0	0	165.135	211.598	94.1831	10.2666	2.90749	3.53107	0.000413878	0.00804451	Upregulated	significant
rna121427	POLR3E	1.22422	0	1458.19	0	364.853	10.1221	3.24669	3.11767	0.00182286	0.0296823	Upregulated	significant
rna121451	USP31	0	0	950.776	0	237.694	24.3156	3.52131	6.90527	5.01085e-12	3.50284e-10	Upregulated	significant
rna121668	KIAA0556	0	0	1179.96	0	294.991	23.5992	3.52909	6.68705	2.27708e-11	9.35396e-10	Upregulated	significant
rna122055	DOC2A	0	0	0	443.966	110.992	23.2547	3.51854	6.60918	3.86454e-11	1.31809e-09	Upregulated	significant
rna122082	ALDOA	14.0785	0	41932.2	0	10486.6	11.5306	3.34025	3.45202	0.000556407	0.0104339	Upregulated	significant
rna122748	NOD2	0	0	496.405	0	124.101	23.4106	3.50473	6.67971	2.39419e-11	9.6284e-10	Upregulated	significant
rna122822	CHD9	0	0	1338.09	0	334.523	24.7918	3.53398	7.01527	2.29507e-12	2.1562e-10	Upregulated	significant
rna122824	CHD9	0	0	1077.88	0	269.47	24.4909	3.52572	6.94636	3.74832e-12	2.89463e-10	Upregulated	significant
rna122839	CHD9	5.50899	0	4.00327	6913.93	1730.86	10.2633	2.9153	3.5205	0.000430732	0.00833181	Upregulated	significant
rna123049	NLRC5	0	0	180.147	767.204	236.838	11.5969	2.9154	3.97781	6.95543e-05	0.00158625	Upregulated	significant
rna123050	NLRC5	0	0	441.36	0	110.34	23.2424	3.50336	6.63431	3.26016e-11	1.18538e-09	Upregulated	significant
rna123150	ADGRG5	0	0	0	562.097	140.524	22.3097	3.52199	6.33441	2.38257e-10	6.51043e-09	Upregulated	significant
rna123285	ZNF319	0	0	373.305	0	93.3261	23.0128	3.50253	6.57033	5.02026e-11	1.61047e-09	Upregulated	significant
rna123503	CMTM4	0	0	1081.88	0	270.471	24.3342	3.52586	6.90165	5.14018e-12	3.55509e-10	Upregulated	significant
rna123666	SLC9A5	0	0	1023.84	0	255.959	23.5738	3.52388	6.68973	2.23588e-11	9.26675e-10	Upregulated	significant
rna123729	RIPOR1	0	0	10.0082	166.163	44.0427	9.16945	3.09058	2.96691	0.00300813	0.0459048	Upregulated	significant
rna123730	RIPOR1	0	0	60.049	268.716	82.1913	10.0699	2.9582	3.40405	0.000663939	0.0122083	Upregulated	significant
rna123743	CARMIL2	0	0	628.513	250.542	219.764	11.4891	2.89312	3.97118	7.15171e-05	0.00162594	Upregulated	significant
rna123749	ACD	0	0	399.326	32.4537	107.945	10.4636	3.00569	3.48127	0.000499036	0.009474	Upregulated	significant
rna124046	WWP2	0	0	878.717	0	219.679	23.6451	3.51869	6.71985	1.81915e-11	8.08938e-10	Upregulated	significant
rna124140	COG4	0	0	456.372	0	114.093	23.2934	3.50369	6.64826	2.96588e-11	1.11625e-09	Upregulated	significant
rna124190	CMTR2	0	0	0	327.133	81.7832	22.8278	3.51828	6.48833	8.67939e-11	2.46379e-09	Upregulated	significant
rna124195	CMTR2	0	0	601.491	0	150.373	23.6193	3.50833	6.73234	1.66952e-11	7.6694e-10	Upregulated	significant
rna124387	WDR59	0	0	346.283	0	86.5706	22.9091	3.50265	6.5405	6.13128e-11	1.86484e-09	Upregulated	significant
rna124391	WDR59	0	0	656.536	1.29815	164.458	11.0709	3.24591	3.41074	0.000647877	0.011954	Upregulated	significant
rna124559	WWOX	0	0	714.583	0	178.646	23.9177	3.51254	6.80922	9.81317e-12	5.52831e-10	Upregulated	significant
rna124626	CMC2	0	0	65.0531	175.25	60.0757	9.61768	2.95718	3.25231	0.00114469	0.019681	Upregulated	significant
rna124677	GAN	0	0	240.196	132.411	93.1517	10.2508	2.91441	3.51729	0.000435977	0.00841907	Upregulated	significant
rna124826	KLHL36	0	0	459.375	0	114.844	23.3021	3.50376	6.65061	2.91882e-11	1.1037e-09	Upregulated	significant
rna124881	GSE1	0	0	479.391	0	119.848	23.3601	3.50426	6.6662	2.62512e-11	1.0279e-09	Upregulated	significant
rna125165	GALNS	0	0	0	430.985	107.746	23.2125	3.5183	6.59763	4.17782e-11	1.39072e-09	Upregulated	significant
rna125355	ZNF276	0	0	183.149	572.482	188.908	11.2707	2.90589	3.87855	0.000105079	0.00231627	Upregulated	significant
rna125357	ZNF276	0	0	150.122	639.986	197.527	11.335	2.91973	3.88221	0.000103512	0.0022861	Upregulated	significant
rna12545	EDEM3	0	0	578.472	2409.36	746.958	13.2541	2.89948	4.57118	4.84978e-06	0.000124881	Upregulated	significant
rna12546	EDEM3	0	0	546.446	0	136.611	22.2627	3.50628	6.34938	2.16189e-10	5.91547e-09	Upregulated	significant
rna125649	NXN	0	0	0	752.925	188.231	23.6664	3.52887	6.70652	1.99315e-11	8.59608e-10	Upregulated	significant
rna125734	PRPF8	0	0	1093.89	15.5778	277.368	11.825	3.09579	3.81969	0.000133621	0.00288374	Upregulated	significant
rna125792	DPH1	0	0	387.316	0	96.829	23.0639	3.50259	6.58482	4.55437e-11	1.48833e-09	Upregulated	significant
rna1258	MTOR	0	0	426.348	0	106.587	23.1979	3.50307	6.62215	3.54005e-11	1.2598e-09	Upregulated	significant
rna125854	MNT	0	0	268.219	35.0499	75.8172	9.954	2.99475	3.32382	0.000887944	0.0157473	Upregulated	significant
rna125860	METTL16	0	0	625.51	0	156.378	23.7291	3.50921	6.76196	1.36138e-11	6.84247e-10	Upregulated	significant
rna125889	RAP1GAP2	0	0	1467.2	0	366.799	24.9171	3.53771	7.04328	1.8776e-12	1.96539e-10	Upregulated	significant
rna126023	ATP2A3	0	0	0	597.147	149.287	23.6652	3.52319	6.71698	1.85531e-11	8.16815e-10	Upregulated	significant
rna126037	ZZEF1	0	0	550.449	0	137.612	22.297	3.50642	6.35892	2.03183e-10	5.56528e-09	Upregulated	significant
rna126039	ZZEF1	0	0	462.377	0	115.594	23.3115	3.50383	6.65315	2.86882e-11	1.09406e-09	Upregulated	significant
rna126060	ANKFY1	0	0	362.296	0	90.5739	22.9683	3.50254	6.55761	5.46756e-11	1.71428e-09	Upregulated	significant
rna1261	MTOR	0	0	1508.23	0	377.058	24.9582	3.53885	7.05264	1.75559e-12	1.89441e-10	Upregulated	significant
rna126152	MINK1	0	0	833.68	22.0685	213.937	11.4504	3.05885	3.74336	0.000181577	0.00383328	Upregulated	significant
rna126353	KIAA0753	0	0	0	533.538	133.385	22.2284	3.52106	6.31297	2.73734e-10	7.46465e-09	Upregulated	significant
rna126513	ELP5	0	0	152.124	273.909	106.508	10.4439	2.90733	3.59229	0.000327787	0.00654037	Upregulated	significant
rna126555	TNK1	0	0	359.293	0	89.8233	22.958	3.50255	6.55465	5.57743e-11	1.73386e-09	Upregulated	significant
rna126563	NLGN2	0	0	0	1790.14	447.536	24.2987	3.56049	6.82454	8.82091e-12	5.1723e-10	Upregulated	significant
rna12693	UCHL5	0	0	125.102	32.4537	39.3889	9.00942	3.01649	2.98672	0.00281988	0.0434112	Upregulated	significant
rna127097	ARHGAP44	0.61211	0	6.0049	1116.41	280.756	10.497	2.97589	3.52736	0.000419724	0.00814434	Upregulated	significant
rna127098	ARHGAP44	0	0	434.354	610.129	261.121	11.7378	2.8738	4.0844	4.4191e-05	0.00103332	Upregulated	significant
rna127176	TVP23C-CDRT4	0	0	173.141	44.137	54.3196	9.47298	2.98282	3.17584	0.00149402	0.024944	Upregulated	significant
rna127297	TRPV2	0	0	125.102	114.237	59.8347	9.61216	2.93728	3.27247	0.00106611	0.018539	Upregulated	significant
rna127745	MAPK7	0	0	2.00163	214.194	54.0489	9.46491	3.20068	2.95716	0.00310488	0.0472288	Upregulated	significant
rna128194	MYO18A	1.83633	30.4794	20.0163	7132.02	1796.09	7.7961	2.61983	2.97581	0.00292219	0.0447377	Upregulated	significant
rna12837	DENND1B	0	0	570.465	1.29815	142.941	10.8687	3.24171	3.35276	0.000800114	0.0143961	Upregulated	significant
rna128501	CDK5R1	0	0	1391.13	0	347.784	24.8465	3.53554	7.02763	2.10065e-12	2.08486e-10	Upregulated	significant
rna128910	SYNRG	0	0	1223	0	305.749	23.8621	3.53046	6.75892	1.3902e-11	6.93431e-10	Upregulated	significant
rna128911	SYNRG	0	0	643.525	0	160.881	23.7593	3.50987	6.76928	1.29427e-11	6.67941e-10	Upregulated	significant
rna129043	PIP4K2B	0	0	554.452	0	138.613	23.5627	3.50655	6.71963	1.82191e-11	8.08938e-10	Upregulated	significant
rna129048	CWC25	0	0	581.474	0	145.369	23.6302	3.50747	6.73709	1.61585e-11	7.56109e-10	Upregulated	significant
rna129115	MED1	0	0	364.297	0	91.0743	22.9759	3.50253	6.5598	5.38785e-11	1.69806e-09	Upregulated	significant
rna129280	WIPF2	5.50899	0	4142.38	843.795	1247.92	9.78162	2.52711	3.87067	0.000108537	0.00238464	Upregulated	significant
rna129304	TNS4	0	0	746.609	588.06	333.667	12.0915	2.86821	4.21569	2.49015e-05	0.000602788	Upregulated	significant
rna129471	DNAJC7	0	0	722.589	110.342	208.233	11.4114	2.94309	3.87735	0.000105599	0.00232517	Upregulated	significant
rna130067	DBF4B	0	0	439.358	173.952	153.328	10.9698	2.90349	3.77814	0.000158006	0.00337556	Upregulated	significant
rna130208	FMNL1	0	0	80.0653	109.044	47.2774	9.2722	2.96142	3.131	0.00174214	0.0285064	Upregulated	significant
rna130308	MAPT	0	0	84.0686	89.5721	43.4102	9.14917	2.96888	3.08169	0.00205832	0.0330214	Upregulated	significant
rna130330	KANSL1	0	2.25774	130.106	738.645	217.752	8.68518	2.63271	3.29895	0.000970485	0.0170308	Upregulated	significant
rna130334	KANSL1	0	0	113.092	446.562	139.914	10.8375	2.92641	3.70334	0.000212783	0.00443043	Upregulated	significant
rna130419	GOSR2	0	0	0	819.13	204.783	24.1077	3.53131	6.82686	8.6796e-12	5.12683e-10	Upregulated	significant
rna130725	ZNF652	0	0	5254.29	16.8759	1317.79	14.0731	3.1781	4.42814	9.5048e-06	0.000239455	Upregulated	significant
rna130959	TOB1	0	0	542.443	0	135.611	23.4927	3.50615	6.70041	2.07835e-11	8.83789e-10	Upregulated	significant
rna131036	COX11	0	0	2097.71	1430.56	882.067	13.494	2.86051	4.71732	2.38968e-06	6.30691e-05	Upregulated	significant
rna131039	COX11	0	0	1954.59	1339.69	823.57	13.395	2.86085	4.68217	2.83856e-06	7.45735e-05	Upregulated	significant
rna131429	RPS6KB1	0	0	404.33	0	101.082	23.1244	3.50275	6.60179	4.06211e-11	1.36321e-09	Upregulated	significant
rna131451	HEATR6	0	0	452.369	0	113.092	23.2812	3.5036	6.64495	3.03317e-11	1.13654e-09	Upregulated	significant
rna132038	AMZ2	0	0	690.563	0	172.641	23.8701	3.51164	6.79742	1.06509e-11	5.82868e-10	Upregulated	significant
rna132044	AMZ2	0	0	0	2770.24	692.561	25.807	3.57935	7.20997	5.5966e-13	1.12273e-10	Upregulated	significant
rna132946	MFSD11	0	0	936.764	0	234.191	24.2944	3.5208	6.90025	5.19112e-12	3.576e-10	Upregulated	significant
rna13306	PLEKHA6	0	0	15.0122	153.181	42.0484	9.10261	3.06405	2.97078	0.00297048	0.0453876	Upregulated	significant
rna133121	AFMID	0	0	327.267	229.772	139.26	10.8309	2.8913	3.74603	0.000179655	0.0037977	Upregulated	significant
rna133319	TBC1D16	0	0	421.344	0	105.336	23.1791	3.50299	6.61694	3.66702e-11	1.28172e-09	Upregulated	significant
rna133324	TBC1D16	0	0	468.382	0	117.096	23.3292	3.50398	6.6579	2.77762e-11	1.06915e-09	Upregulated	significant
rna133354	EIF4A3	0	0	3406.78	0	851.695	25.1262	3.57503	7.02825	2.09143e-12	2.08486e-10	Upregulated	significant
rna133403	RNF213	0	0	414.338	0	103.585	23.1587	3.50288	6.61132	3.80914e-11	1.30919e-09	Upregulated	significant
rna133420	ENDOV	0	0	32.0261	136.305	42.0829	9.10392	3.01321	3.02133	0.00251664	0.0393303	Upregulated	significant
rna133604	NPLOC4	0	0	392.32	323.238	178.89	11.1922	2.88119	3.88456	0.000102514	0.00226593	Upregulated	significant
rna133732	PYCR1	0	1.12887	1.00082	2914.34	729.117	11.5428	3.1333	3.68392	0.00022967	0.00474516	Upregulated	significant
rna13377	LRRN2	0	0	408.333	0	102.083	23.1358	3.5028	6.60496	3.97621e-11	1.34251e-09	Upregulated	significant
rna133853	CCDC57	0	0	303.247	0	75.8118	22.7242	3.50369	6.4858	8.82633e-11	2.49668e-09	Upregulated	significant
rna134195	SMCHD1	0	0	3213.62	0	803.405	26.0138	3.57228	7.28213	3.28584e-13	9.64859e-11	Upregulated	significant
rna134233	TGIF1	0	0	263.215	164.865	107.02	10.451	2.90442	3.59832	0.000320278	0.00640676	Upregulated	significant
rna134452	MTCL1	0	0	237.194	2436.62	668.453	13.0938	2.95417	4.43232	9.32249e-06	0.000234936	Upregulated	significant
rna134694	PTPN2	0	0	170.139	203.809	93.4869	10.2559	2.90727	3.52767	0.000419238	0.00813689	Upregulated	significant
rna134701	PTPN2	0	0	134.109	61.0129	48.7806	9.31772	2.96933	3.13798	0.00170115	0.0279304	Upregulated	significant
rna134874	GREB1L	0	0	620.506	0	155.127	23.7171	3.50902	6.7589	1.39047e-11	6.93431e-10	Upregulated	significant
rna135040	TTC39C	0	0	76.0621	1791.44	466.876	12.576	3.01348	4.17326	3.00269e-05	0.000720997	Upregulated	significant
rna135063	OSBPL1A	0	0	354.289	0	88.5723	22.941	3.50258	6.54974	5.76383e-11	1.78078e-09	Upregulated	significant
rna135204	DSG2	1.22422	0	4028.29	0	1007.38	11.5903	3.29515	3.51738	0.000435827	0.00841821	Upregulated	significant
rna135244	GAREM1	0	0	0	2283.44	570.86	25.5172	3.57066	7.14635	8.91169e-13	1.36473e-10	Upregulated	significant
rna135403	ZNF397	0	0	0	4438.36	1109.59	26.3587	3.60164	7.31853	2.50708e-13	8.7629e-11	Upregulated	significant
rna135409	ZNF397	0	0	1167.95	0	291.988	24.6014	3.5287	6.97181	3.12886e-12	2.56404e-10	Upregulated	significant
rna135411	ZNF397	0	0	0	484.209	121.052	23.3751	3.51962	6.64136	3.10806e-11	1.1509e-09	Upregulated	significant
rna135548	KIAA1328	0	0	954.779	293.381	312.04	11.9949	2.89702	4.14041	3.46693e-05	0.000825073	Upregulated	significant
rna135767	EPG5	0	0	1093.89	0	273.473	24.5086	3.52626	6.95031	3.6448e-12	2.85492e-10	Upregulated	significant
rna135883	KATNAL2	0	0	88.0719	438.773	131.711	10.7503	2.94096	3.65537	0.000256813	0.00525998	Upregulated	significant
rna136002	DYM	0	0	1668.36	0	417.09	25.0998	3.54309	7.08416	1.39887e-12	1.6441e-10	Upregulated	significant
rna136145	ME2	0	0	96.0784	238.859	83.7343	10.0968	2.93045	3.44547	0.000570063	0.0106601	Upregulated	significant
rna13648	C1orf116	0	0	0	353.096	88.2739	22.9339	3.51786	6.51926	7.06553e-11	2.08289e-09	Upregulated	significant
rna136532	PIGN	0	0	74.0604	1283.87	339.482	12.1163	2.99657	4.04339	5.26843e-05	0.00122126	Upregulated	significant
rna136533	PIGN	0	0	321.262	0	80.3155	22.7781	3.5031	6.50226	7.91216e-11	2.27736e-09	Upregulated	significant
rna136649	SERPINB8	0	0	437.357	12.9815	112.585	10.5243	3.07219	3.42567	0.000613279	0.0113809	Upregulated	significant
rna136655	SERPINB8	0	0	55.0449	131.113	46.5394	9.24932	2.97682	3.10711	0.00188924	0.0306514	Upregulated	significant
rna136767	SOCS6	4.28477	7.90207	1708.39	232.368	488.237	7.32245	2.2586	3.24204	0.00118679	0.0203085	Upregulated	significant
rna136848	CNDP2	0	0	367.3	433.581	200.22	11.3546	2.87789	3.94548	7.96413e-05	0.0017924	Upregulated	significant
rna137078	ADNP2	0	0	837.683	0	209.421	23.5258	3.51718	6.68884	2.24953e-11	9.29301e-10	Upregulated	significant
rna137116	MIER2	0	0	560.457	0	140.114	23.5792	3.50675	6.72396	1.76856e-11	7.95171e-10	Upregulated	significant
rna137217	ARID3A	0	0	507.414	0	126.853	23.44	3.50506	6.68749	2.27027e-11	9.34507e-10	Upregulated	significant
rna137247	ABCA7	0	0	456.372	110.342	141.679	10.8558	2.92838	3.70712	0.000209629	0.00436926	Upregulated	significant
rna137286	SBNO2	0	0	658.537	0	164.634	23.8022	3.51043	6.78041	1.19836e-11	6.32965e-10	Upregulated	significant
rna137351	DAZAP1	0	0	1048.86	432.283	370.285	12.2417	2.88235	4.24713	2.16524e-05	0.000527633	Upregulated	significant
rna137611	THOP1	0	0	150.122	1731.73	470.462	12.5871	2.96538	4.24468	2.18907e-05	0.000533115	Upregulated	significant
rna138060	RFX2	0	0	2118.73	503.681	655.602	13.0659	2.90097	4.50398	6.66912e-06	0.000170148	Upregulated	significant
rna138355	ELAVL1	0	0	0	1190.4	297.6	24.6292	3.54402	6.9495	3.66585e-12	2.86674e-10	Upregulated	significant
rna138428	HNRNPM	0	0	328.268	0	82.067	22.8344	3.50293	6.51864	7.09457e-11	2.0897e-09	Upregulated	significant
rna138433	HNRNPM	0	0	465.38	0	116.345	23.3194	3.5039	6.65526	2.82795e-11	1.08258e-09	Upregulated	significant
rna13847	HHAT	0	0	322.263	0	80.5657	22.3382	3.50307	6.37674	1.80903e-10	4.96008e-09	Upregulated	significant
rna138721	PDE4A	9.18165	0	33.0269	4157.96	1050.04	8.81305	2.75868	3.19466	0.00139994	0.0235347	Upregulated	significant
rna138763	ILF3	0	0	1041.85	1766.78	702.157	13.1648	2.8649	4.59521	4.32306e-06	0.000112108	Upregulated	significant
rna138766	ILF3	0	0	240.196	33.7518	68.4869	9.80733	2.99739	3.27196	0.00106804	0.0185605	Upregulated	significant
rna139027	ZNF44	0	0	302.247	0	75.5616	22.717	3.50373	6.48365	8.95304e-11	2.52188e-09	Upregulated	significant
rna139103	HOOK2	0	0	1885.54	0	471.385	25.2673	3.54838	7.12078	1.07315e-12	1.50099e-10	Upregulated	significant
rna139368	GIPC1	0	0	132.108	149.287	70.3486	9.84565	2.92478	3.36628	0.000761881	0.0137699	Upregulated	significant
rna139564	CYP4F12	0	0	0	415.407	103.852	23.1618	3.51807	6.58368	4.58947e-11	1.49859e-09	Upregulated	significant
rna139622	EPS15L1	1.22422	1.12887	205.167	249.244	114.191	7.58901	2.35455	3.22313	0.00126798	0.0215187	Upregulated	significant
rna139865	MAST3	0	0	300.245	0	75.0612	22.7087	3.50382	6.48113	9.10409e-11	2.55547e-09	Upregulated	significant
rna139903	PGPEP1	0	0	0	734.751	183.688	23.9566	3.52819	6.79005	1.12094e-11	6.01959e-10	Upregulated	significant
rna139971	UBA52	0	0	0	1087.85	271.962	24.5035	3.54071	6.9205	4.50041e-12	3.30033e-10	Upregulated	significant
rna140538	C19orf12	0	0	385.314	633.495	254.702	11.7018	2.87717	4.06714	4.75937e-05	0.00110902	Upregulated	significant
rna140753	LSM14A	0	0	861.703	0	215.426	24.1777	3.51807	6.87245	6.31099e-12	4.04011e-10	Upregulated	significant
rna140762	KIAA0355	0.61211	0	708.578	0	177.298	10.0257	3.31135	3.02767	0.00246444	0.0387101	Upregulated	significant
rna14079	RPS6KC1	0	0	579.473	0	144.868	23.6252	3.5074	6.73581	1.6302e-11	7.61496e-10	Upregulated	significant
rna14080	RPS6KC1	0	0	619.505	0	154.876	23.7158	3.50899	6.75859	1.39344e-11	6.94051e-10	Upregulated	significant
rna14081	RPS6KC1	0	0	985.804	759.416	436.305	12.4784	2.8648	4.35577	1.32599e-05	0.000330228	Upregulated	significant
rna141218	ZNF146	0	0	1969.61	0	492.402	25.1704	3.5503	7.08964	1.34466e-12	1.6244e-10	Upregulated	significant
rna141454	ZNF527	0	0	209.171	124.622	83.4482	10.0921	2.91893	3.45748	0.000545259	0.0102547	Upregulated	significant
rna141570	YIF1B	0	0	0	1771.97	442.992	25.1836	3.56005	7.07395	1.50587e-12	1.72448e-10	Upregulated	significant
rna141638	ACTN4	0	0	2945.4	0	736.351	25.8216	3.56821	7.23656	4.60193e-13	1.06004e-10	Upregulated	significant
rna141664	ECH1	0	0	585.478	1112.51	424.497	12.4388	2.87259	4.33017	1.48993e-05	0.000369569	Upregulated	significant
rna141684	SIRT2	0	0	96.0784	311.555	101.908	10.3802	2.93053	3.54208	0.000396993	0.00776701	Upregulated	significant
rna141689	SIRT2	0	0	1.00082	358.288	89.8223	10.1979	3.24874	3.13904	0.00169503	0.027849	Upregulated	significant
rna142649	ZNF233	0	0	39.0318	127.218	41.5625	9.08603	3.00197	3.02669	0.00247247	0.0387984	Upregulated	significant
rna142670	ZNF180	0	0	0	368.674	92.1684	22.996	3.51778	6.53707	6.27345e-11	1.89687e-09	Upregulated	significant
rna143124	ZC3H4	0	0	1207.99	1620.09	707.018	13.1748	2.86064	4.60555	4.11383e-06	0.000106924	Upregulated	significant
rna14325	MARC1	0	0	52.0425	846.391	224.608	11.5203	2.9998	3.84037	0.00012285	0.00267209	Upregulated	significant
rna143364	TMEM143	0	0	209.171	392.04	150.303	10.9409	2.89436	3.78007	0.000156785	0.00335037	Upregulated	significant
rna143471	PLEKHA4	0	0	26.0212	196.02	55.5103	9.50347	3.01753	3.14942	0.00163597	0.0269613	Upregulated	significant
rna143548	PPFIA3	0	5.64434	267.218	882.739	288.9	7.71185	2.56894	3.00196	0.00268251	0.0415991	Upregulated	significant
rna143591	TEAD2	0	0	1826.49	101.255	481.936	12.622	2.99495	4.21441	2.50435e-05	0.000606041	Upregulated	significant
rna143739	PRMT1	0	0	129.105	453.053	145.54	10.8944	2.91924	3.73191	0.00019003	0.00399704	Upregulated	significant
rna143965	SYT3	0	0	0	530.942	132.735	23.3022	3.52098	6.61809	3.63876e-11	1.27754e-09	Upregulated	significant
rna14405	BROX	3.06055	0	28.0229	782.782	203.466	7.9875	2.67148	2.98991	0.00279057	0.043034	Upregulated	significant
rna144053	KLK10	0	0	38.031	920.386	239.604	11.6136	3.02554	3.83852	0.000123779	0.00268793	Upregulated	significant
rna14437	DISP1	1.83633	0	8.00653	1316.32	331.541	9.40745	2.82329	3.33208	0.00086199	0.015365	Upregulated	significant
rna144373	ZNF83	0	0	17.0139	560.799	144.453	10.8835	3.06052	3.55608	0.000376423	0.00739879	Upregulated	significant
rna144376	ZNF83	0	0	54.0441	708.788	190.708	11.2843	2.98888	3.77543	0.000159733	0.00341065	Upregulated	significant
rna144405	ZNF468	0	0	459.375	0	114.844	23.3021	3.50376	6.65061	2.91882e-11	1.1037e-09	Upregulated	significant
rna144428	ZNF816-ZNF321P	0	0	148.121	181.74	82.4653	10.0749	2.91476	3.45651	0.000547211	0.010283	Upregulated	significant
rna144903	LENG8	0	0	1370.12	0	342.529	24.7923	3.53493	7.01351	2.32411e-12	2.16801e-10	Upregulated	significant
rna144904	LENG8	0	0	439.358	0	109.84	23.2406	3.50332	6.63387	3.27e-11	1.18842e-09	Upregulated	significant
rna145749	TRIB3	0	0	352.287	0	88.0719	22.9331	3.50259	6.54746	5.85226e-11	1.79755e-09	Upregulated	significant
rna145846	SNPH	0	0	523.427	0	130.857	23.4828	3.50554	6.69877	2.10179e-11	8.88822e-10	Upregulated	significant
rna145862	NSFL1C	0	0	16.0131	224.579	60.1481	9.61922	3.04987	3.15398	0.0016106	0.0266032	Upregulated	significant
rna146169	MAVS	0	0	1388.13	0	347.033	24.8424	3.53546	7.02665	2.11551e-12	2.08929e-10	Upregulated	significant
rna14622	ENAH	0	0	2610.13	0	652.532	24.7809	3.56263	6.9558	3.50578e-12	2.77942e-10	Upregulated	significant
rna146229	RASSF2	0	0	0	1242.33	310.581	24.6834	3.54564	6.96162	3.36385e-12	2.69346e-10	Upregulated	significant
rna146372	PLCB4	0	0	10.0082	919.088	232.274	11.5688	3.11718	3.71129	0.000206206	0.00430686	Upregulated	significant
rna146443	SLX4IP	0	0	0	2533.98	633.495	25.6823	3.57531	7.18322	6.80861e-13	1.25778e-10	Upregulated	significant
rna146597	KIF16B	0	0	0	950.243	237.561	24.2959	3.53602	6.87099	6.37599e-12	4.05516e-10	Upregulated	significant
rna146684	ZNF133	0	0	0	345.307	86.3267	22.9047	3.51795	6.5108	7.47513e-11	2.17336e-09	Upregulated	significant
rna146751	SEC23B	0	0	760.621	0	190.155	24.0023	3.51429	6.82992	8.49605e-12	5.04436e-10	Upregulated	significant
rna147098	ENTPD6	0	0	378.309	0	94.5772	23.0308	3.50254	6.57546	4.85021e-11	1.56529e-09	Upregulated	significant
rna1472	PRDM2	0	0	804.656	0	201.164	24.0742	3.51594	6.84715	7.53347e-12	4.62158e-10	Upregulated	significant
rna1473	PRDM2	0	0	343.28	0	85.82	22.8952	3.50268	6.53649	6.2978e-11	1.90087e-09	Upregulated	significant
rna147562	ITCH	0	0	1975.61	0	493.903	25.1799	3.55044	7.09204	1.32151e-12	1.6244e-10	Upregulated	significant
rna147587	TP53INP2	0	0	1097.9	242.753	335.162	12.098	2.91229	4.15412	3.26541e-05	0.000778961	Upregulated	significant
rna147602	NCOA6	0	0	2065.69	0	516.421	25.3979	3.55242	7.14946	8.71205e-13	1.34589e-10	Upregulated	significant
rna147603	NCOA6	0	0	517.422	0	129.356	23.4683	3.50536	6.69499	2.15689e-11	9.04981e-10	Upregulated	significant
rna147604	NCOA6	0	0	2088.7	0	522.176	25.1178	3.55292	7.06962	1.55361e-12	1.76657e-10	Upregulated	significant
rna147830	EPB41L1	0	0	552.451	0	138.113	23.5393	3.50648	6.71308	1.90562e-11	8.34392e-10	Upregulated	significant
rna148123	ZHX3	0	0	0	3815.25	953.813	26.1728	3.59417	7.28202	3.28857e-13	9.64859e-11	Upregulated	significant
rna148170	CHD6	0	0	228.186	66.2055	73.5979	9.91107	2.95247	3.35687	0.000788303	0.0141963	Upregulated	significant
rna14824	OBSCN	0	0	365.298	31.1555	99.1134	10.3405	3.00647	3.43941	0.000582977	0.0108789	Upregulated	significant
rna14842	OBSCN	0	0	443.362	0	110.84	23.2502	3.5034	6.63646	3.21299e-11	1.173e-09	Upregulated	significant
rna148783	STAU1	0	0	341.278	0	85.3196	22.8864	3.50271	6.53392	6.40706e-11	1.92474e-09	Upregulated	significant
rna149253	GNAS	0	0	0	344.009	86.0022	22.8994	3.51797	6.50926	7.55229e-11	2.19183e-09	Upregulated	significant
rna149485	LAMA5	0	0	0	716.577	179.144	22.8018	3.52752	6.46397	1.01988e-10	2.84092e-09	Upregulated	significant
rna149752	ZBTB46	0	0	149.122	1869.33	504.613	12.6882	2.96949	4.27284	1.92998e-05	0.000472884	Upregulated	significant
rna150043	LOC102724951	0	3.3866	609.497	1000.87	403.439	8.96324	2.54326	3.52432	0.000424578	0.00823255	Upregulated	significant
rna150492	CCT8	0	0	45.0367	250.542	73.8947	9.91631	2.97699	3.33098	0.0008654	0.0154121	Upregulated	significant
rna150579	TIAM1	0	0	691.564	419.301	277.716	11.8267	2.87557	4.11283	3.90845e-05	0.000922772	Upregulated	significant
rna150580	TIAM1	3.67266	0	186.152	491.997	170.455	7.47029	2.52124	2.96294	0.00304714	0.0464209	Upregulated	significant
rna150586	TIAM1	0	0	341.278	1202.08	385.84	12.301	2.89754	4.24533	2.18277e-05	0.000531742	Upregulated	significant
rna150663	SYNJ1	0	0	0	1557.78	389.444	24.9671	3.55464	7.0238	2.15915e-12	2.10588e-10	Upregulated	significant
rna15069	DISC1	0	0	45.0367	332.325	94.3405	10.2688	2.97942	3.44656	0.000567767	0.0106221	Upregulated	significant
rna1509	TMEM51	0	0	301.246	0	75.3114	22.7129	3.50377	6.48242	9.02614e-11	2.53713e-09	Upregulated	significant
rna150914	HLCS	0	0	592.483	5.19258	149.419	10.9326	3.14511	3.47607	0.000508829	0.0096361	Upregulated	significant
rna150915	HLCS	0	0	446.364	90.8702	134.309	10.7788	2.93951	3.66686	0.000245543	0.00505362	Upregulated	significant
rna150979	DYRK1A	0	0	630.514	0	157.629	23.7437	3.50939	6.76576	1.32613e-11	6.76025e-10	Upregulated	significant
rna150982	DYRK1A	0.61211	0	716.585	0	179.299	10.0419	3.31169	3.03227	0.00242724	0.0382454	Upregulated	significant
rna15103	SIPA1L2	0	0	316.258	0	79.0645	22.5903	3.50324	6.44839	1.13042e-10	3.14122e-09	Upregulated	significant
rna151049	LOC102724740	0	0	144.118	119.429	65.8868	9.75119	2.93011	3.32792	0.000874963	0.0155652	Upregulated	significant
rna15106	SIPA1L2	0	0	379.309	0	94.8274	23.0349	3.50255	6.57663	4.81246e-11	1.55874e-09	Upregulated	significant
rna151069	BRWD1	0	0	0	614.023	153.506	23.7062	3.52378	6.72749	1.72613e-11	7.83542e-10	Upregulated	significant
rna151191	MX1	0	0	17.0139	163.566	45.1451	9.20517	3.05289	3.01523	0.00256782	0.0399826	Upregulated	significant
rna151234	PRDM15	0	0	384.314	0	96.0784	23.05	3.50257	6.5809	4.67624e-11	1.52136e-09	Upregulated	significant
rna151341	PDE9A	0	0	397.324	0	99.331	22.5836	3.50267	6.44755	1.13675e-10	3.15771e-09	Upregulated	significant
rna151585	TRPM2	0	0	0	451.755	112.939	23.2727	3.5187	6.61402	3.74022e-11	1.29667e-09	Upregulated	significant
rna151665	ADARB1	0	0	817.667	0	204.417	24.0595	3.51643	6.84201	7.80873e-12	4.76653e-10	Upregulated	significant
rna1517	FHAD1	0	0	23.0188	280.4	75.8546	9.95403	3.02419	3.29148	0.000996634	0.017444	Upregulated	significant
rna151719	COL18A1	0	0	4467.64	0	1116.91	26.4743	3.58794	7.37868	1.59865e-13	7.37459e-11	Upregulated	significant
rna152021	CECR2	0	0	404.33	0	101.082	23.1244	3.50275	6.60179	4.06211e-11	1.36321e-09	Upregulated	significant
rna152022	CECR2	0	0	399.326	0	99.8314	23.1066	3.50269	6.59681	4.20102e-11	1.39508e-09	Upregulated	significant
rna15239	B3GALNT2	0	0	0	1191.7	297.925	24.6272	3.54406	6.94886	3.68243e-12	2.87133e-10	Upregulated	significant
rna1526	FHAD1	0	0	0	584.166	146.041	23.6352	3.52274	6.70934	1.95512e-11	8.47301e-10	Upregulated	significant
rna152653	PRAME	0	1.12887	939.767	0	235.224	9.82395	3.29514	2.98134	0.00286987	0.0440542	Upregulated	significant
rna152714	RAB36	0	0	52.0425	337.518	97.3901	10.3147	2.97001	3.47294	0.000514787	0.00973517	Upregulated	significant
rna152784	CHCHD10	0.61211	0	236.193	88.2739	81.2697	8.7027	2.74441	3.17107	0.0015188	0.0253106	Upregulated	significant
rna152929	KIAA1671	6.1211	0	532.434	1205.98	436.133	8.1124	2.50019	3.24471	0.00117569	0.0201438	Upregulated	significant
rna153070	TFIP11	0	0	196.16	6.49073	50.6627	9.37261	3.11866	3.00533	0.00265289	0.0411795	Upregulated	significant
rna153265	EWSR1	0	0	1939.58	209.002	537.146	12.7784	2.94934	4.33264	1.4733e-05	0.000365669	Upregulated	significant
rna153267	EWSR1	0	0	1717.4	272.611	497.503	12.6678	2.92655	4.32858	1.50072e-05	0.00037213	Upregulated	significant
rna153383	MTMR3	0	0	593.484	0	148.371	23.6582	3.50804	6.74399	1.54096e-11	7.34498e-10	Upregulated	significant
rna153684	PRR14L	0	0	155.127	933.367	272.123	11.7972	2.93229	4.02322	5.7409e-05	0.0013262	Upregulated	significant
rna153880	APOL6	0	0	0	924.28	231.07	23.7738	3.5351	6.72506	1.75519e-11	7.91229e-10	Upregulated	significant
rna154108	GGA1	0	0	239.195	218.089	114.321	10.5462	2.89678	3.64066	0.000271944	0.00552626	Upregulated	significant
rna154175	EIF3L	0	0	563.46	0	140.865	23.5836	3.50685	6.725	1.75592e-11	7.91229e-10	Upregulated	significant
rna154415	CBX7	0	0	0	560.799	140.2	23.576	3.52194	6.69404	2.17095e-11	9.0993e-10	Upregulated	significant
rna154418	CBX7	0	0	0	1542.2	385.549	24.9339	3.55423	7.01527	2.29507e-12	2.1562e-10	Upregulated	significant
rna154489	TNRC6B	0	0	593.484	0	148.371	23.6582	3.50804	6.74399	1.54096e-11	7.34498e-10	Upregulated	significant
rna155237	BRD1	0	0	89.0727	4103.44	1048.13	13.7428	3.05342	4.50078	6.77061e-06	0.000172628	Upregulated	significant
rna155440	SBF1	0	0	0	1230.64	307.661	23.8272	3.54528	6.72082	1.80704e-11	8.05263e-10	Upregulated	significant
rna155442	SBF1	0	0	0	699.701	174.925	23.8847	3.5269	6.77217	1.26867e-11	6.59703e-10	Upregulated	significant
rna155443	ADM2	2.44844	2.25774	449.367	97.361	137.858	6.85796	2.30406	2.97647	0.00291589	0.0446667	Upregulated	significant
rna155470	TYMP	0	0	0	344.009	86.0022	22.8994	3.51797	6.50926	7.55229e-11	2.19183e-09	Upregulated	significant
rna155694	ASMTL	1.22422	0	2912.38	0	728.4	11.1216	3.27911	3.39165	0.000694733	0.0126961	Upregulated	significant
rna155737	CD99	0	0	164.134	789.273	238.352	11.6061	2.92177	3.97227	7.11898e-05	0.00161942	Upregulated	significant
rna155893	MID1	0	0	4178.41	0	1044.6	26.2893	3.58473	7.33368	2.23916e-13	8.21955e-11	Upregulated	significant
rna156323	RPS6KA3	0	0	0	656.862	164.215	23.8003	3.52532	6.75124	1.4659e-11	7.19939e-10	Upregulated	significant
rna156448	POLA1	0	0	854.697	0	213.674	23.9041	3.51781	6.79517	1.08183e-11	5.89575e-10	Upregulated	significant
rna156595	SYTL5	0	0	536.438	453.053	247.373	11.6598	2.873	4.0584	4.94099e-05	0.00114933	Upregulated	significant
rna156639	BCOR	0	0	731.597	414.109	286.426	11.8713	2.87659	4.12686	3.6775e-05	0.000872347	Upregulated	significant
rna156796	SLC9A7	0	0	0	754.223	188.556	23.9931	3.52891	6.799	1.05349e-11	5.80476e-10	Upregulated	significant
rna156799	SLC9A7	0	0	6842.58	0	1710.65	27.0691	3.6088	7.50087	6.33954e-14	5.18453e-11	Upregulated	significant
rna15680	CNST	0	0	0	472.525	118.131	23.3391	3.51932	6.6317	3.31838e-11	1.19896e-09	Upregulated	significant
rna15682	CNST	0	0	423.345	0	105.836	23.1857	3.50302	6.61876	3.62221e-11	1.27549e-09	Upregulated	significant
rna15683	CNST	3.67266	0	5.00408	1644.75	413.357	8.76357	2.8257	3.10138	0.00192619	0.0311566	Upregulated	significant
rna156933	ZNF81	0	0	0	386.848	96.7119	23.0497	3.5178	6.55231	5.66538e-11	1.7578e-09	Upregulated	significant
rna156964	SLC38A5	0	0	150.122	28.5592	44.6704	9.19096	3.01791	3.04547	0.00232316	0.0367567	Upregulated	significant
rna157036	HDAC6	0	0	125.102	791.869	229.243	11.5498	2.93877	3.93016	8.48903e-05	0.00190042	Upregulated	significant
rna157365	KDM5C	0	0	0	2718.32	679.58	25.6891	3.57849	7.17877	7.03411e-13	1.26944e-10	Upregulated	significant
rna157407	HUWE1	0	0	405.331	141.498	136.707	10.8043	2.91253	3.70959	0.000207592	0.0043313	Upregulated	significant
rna157412	HUWE1	0	0	705.576	567.29	318.216	12.0231	2.86876	4.19104	2.77674e-05	0.000668539	Upregulated	significant
rna157414	HUWE1	0	0	28.0229	454.351	120.594	10.623	3.01879	3.51896	0.000433242	0.0083743	Upregulated	significant
rna157415	HUWE1	0	0	134.109	168.759	75.7171	9.95172	2.92049	3.40755	0.000655479	0.0120666	Upregulated	significant
rna157580	KLF8	0	0	435.355	0	108.839	23.2277	3.50324	6.63034	3.34915e-11	1.20899e-09	Upregulated	significant
rna1578	SEPT14P18	0	0	57.0465	127.218	46.0662	9.23459	2.97571	3.10332	0.00191362	0.0309844	Upregulated	significant
rna158033	HDAC8	0	0	319.26	0	79.8151	22.7925	3.50315	6.50629	7.70277e-11	2.22746e-09	Upregulated	significant
rna158424	SYTL4	0	0	1070.87	0	267.718	24.481	3.52549	6.944	3.81162e-12	2.92944e-10	Upregulated	significant
rna158426	SYTL4	0	0	11.009	506.277	129.322	10.7238	3.08748	3.47332	0.000514057	0.00972824	Upregulated	significant

## Sheet: Downregulated_signif_transcript
transcript ID	Annotation	Control_rep1	Control_rep2	KD_rep1	KD_rep2	baseMean	log2FoldChange	lfcSE	stat	pvalue	padj	Regulation	Significance
gene38955	FAM92A1P1	1155.05	0	0	0	288.763	-24.7622	3.5361	-7.0027	2.51078e-12	2.25135e-10	Downregulated	significant
MSTRG.10003.4	KIF13A	1551.09	609.589	0	0	540.169	-12.3311	2.87969	-4.28209	1.85149e-05	0.000455179	Downregulated	significant
MSTRG.10011.3	MBOAT1	610.274	0	0	0	152.568	-23.8958	3.51661	-6.79512	1.08225e-11	5.89575e-10	Downregulated	significant
MSTRG.10015.2	SOX4	2079.95	0	0	0	519.988	-25.539	3.56039	-7.1731	7.33187e-13	1.28046e-10	Downregulated	significant
MSTRG.10149.2	HLA-A	1342.36	0	0	0	335.589	-24.9725	3.54189	-7.05061	1.78135e-12	1.90982e-10	Downregulated	significant
MSTRG.1016.16	STIL	0	1417.86	0	0	354.464	-25.0477	3.57724	-7.00195	2.5243e-12	2.25135e-10	Downregulated	significant
MSTRG.10237.10	BRD2	4118.89	0	0	0	1029.72	-26.5018	3.59143	-7.37918	1.59262e-13	7.37459e-11	Downregulated	significant
MSTRG.10237.5	BRD2	0	965.182	0	0	241.295	-24.5035	3.56385	-6.87556	6.17479e-12	3.98073e-10	Downregulated	significant
MSTRG.10288.2	RNY3P15	1.83633	4967.02	4.00327	0	1243.21	-10.2541	2.96418	-3.45935	0.000541483	0.0101945	Downregulated	significant
MSTRG.10303.28	ZNF76	0	624.264	0	0	156.066	-23.9299	3.55187	-6.73726	1.61401e-11	7.55689e-10	Downregulated	significant
MSTRG.1034.2	RNF11	1087.72	1856.99	0	0	736.177	-12.7776	2.86468	-4.46041	8.18033e-06	0.000207191	Downregulated	significant
MSTRG.10387.1	FOXP4	1134.24	0	0	0	283.56	-24.7382	3.53542	-6.99724	2.61063e-12	2.30374e-10	Downregulated	significant
MSTRG.10398.2	C6orf132	3.06055	1455.11	0	0	364.543	-11.7635	3.2154	-3.6585	0.000253698	0.00520415	Downregulated	significant
MSTRG.10399.8	TAF8	0	372.526	0	0	93.1316	-23.1267	3.54604	-6.52182	6.94591e-11	2.05365e-09	Downregulated	significant
MSTRG.10419.2	CNPY3	1140.97	305.923	0	0	361.724	-11.7526	2.90115	-4.05101	5.09967e-05	0.00118385	Downregulated	significant
MSTRG.10445.1	POLH	1706.56	0	0	0	426.641	-25.2951	3.55177	-7.12182	1.06513e-12	1.49436e-10	Downregulated	significant
MSTRG.10482.6	RCAN2	0	691.996	0	0	172.999	-24.0632	3.55424	-6.77029	1.28525e-11	6.66165e-10	Downregulated	significant
MSTRG.10499.5	PLA2G7	0	325.114	0	0	81.2785	-23.0434	3.54668	-6.49717	8.18426e-11	2.34476e-09	Downregulated	significant
MSTRG.10520.7	ELOVL5	0	384.944	0	0	96.236	-23.249	3.54605	-6.55632	5.51534e-11	1.71721e-09	Downregulated	significant
MSTRG.10633.1	SLC17A5	413.174	0	0	0	103.294	-23.3623	3.51086	-6.65429	2.8467e-11	1.08769e-09	Downregulated	significant
MSTRG.10676.1	PHIP	2185.23	0	0	0	546.308	-25.5526	3.56217	-7.17333	7.31942e-13	1.28046e-10	Downregulated	significant
MSTRG.10692.3	FAM46A	12693.3	952.764	29.0237	3.89444	3419.75	-8.69163	2.34689	-3.70347	0.00021267	0.00442921	Downregulated	significant
MSTRG.10775.5	MDN1	0	9665.37	0	0	2416.34	-27.2602	3.66391	-7.44019	1.00538e-13	5.97286e-11	Downregulated	significant
MSTRG.108.46	SLC35E2B	247.905	792.465	0	0	260.092	-11.2765	2.89934	-3.88933	0.00010052	0.00222492	Downregulated	significant
MSTRG.108.49	CDK11A	920.614	0	0	0	230.153	-24.1358	3.52809	-6.84103	7.86246e-12	4.78639e-10	Downregulated	significant
MSTRG.108.51	CDK11A	856.342	0	0	0	214.086	-24.0205	3.52576	-6.81287	9.56698e-12	5.43941e-10	Downregulated	significant
MSTRG.10871.1	CEP57L1	1320.32	0	0	0	330.08	-24.9507	3.54123	-7.04578	1.84422e-12	1.94821e-10	Downregulated	significant
MSTRG.10934.1	ZUP1	536.821	34.9949	0	0	142.954	-10.4135	3.00843	-3.46144	0.000537293	0.0101251	Downregulated	significant
MSTRG.10947.4	GOPC	0	961.795	0	0	240.449	-24.5151	3.56374	-6.87904	6.02555e-12	3.91592e-10	Downregulated	significant
MSTRG.10998.2	ECHDC1	0	3049.07	0	0	762.268	-26.0067	3.60984	-7.20439	5.83032e-13	1.14598e-10	Downregulated	significant
MSTRG.11011.1	L3MBTL3	1712.07	0	0	0	428.018	-25.302	3.55191	-7.12349	1.05225e-12	1.48735e-10	Downregulated	significant
MSTRG.11107.2	HECA	1984.46	0	0	0	496.115	-25.4939	3.55831	-7.16459	7.80189e-13	1.3094e-10	Downregulated	significant
MSTRG.11193.2	LRP11	560.081	0	0	0	140.02	-23.7755	3.51485	-6.76431	1.33943e-11	6.785e-10	Downregulated	significant
MSTRG.11205.4	AKAP12	0	8512.79	9.00735	0	2130.45	-9.87528	3.29178	-2.99998	0.00269997	0.0418215	Downregulated	significant
MSTRG.11280.11	SYTL3	0	898.579	0	0	224.645	-24.4236	3.56156	-6.85754	7.00587e-12	4.37274e-10	Downregulated	significant
MSTRG.11290.1	SOD2	804.925	0	0	0	201.231	-24.2763	3.52386	-6.88914	5.61292e-12	3.73224e-10	Downregulated	significant
MSTRG.1131.8	HOOK1	1340.52	0	0	0	335.13	-24.9707	3.54183	-7.05021	1.78645e-12	1.90982e-10	Downregulated	significant
MSTRG.1131.9	HOOK1	1327.06	0	0	0	331.764	-24.9579	3.54143	-7.04741	1.82274e-12	1.93314e-10	Downregulated	significant
MSTRG.11332.1	FGFR1OP	335.436	0	0	0	83.8591	-23.086	3.51083	-6.57565	4.84404e-11	1.56529e-09	Downregulated	significant
MSTRG.11345.37	WDR27	600.48	90.3094	0	0	172.697	-10.6861	2.94884	-3.62383	0.00029027	0.00585426	Downregulated	significant
MSTRG.11420.2	CHST12	4.89688	496.702	0	0	125.4	-10.2237	3.14148	-3.25444	0.00113617	0.0195543	Downregulated	significant
MSTRG.11426.5	BRAT1	4277.43	2318.69	0	0	1649.03	-13.9411	2.86271	-4.8699	1.11653e-06	2.97411e-05	Downregulated	significant
MSTRG.11438.5	RNF216P1	2580.66	478.64	0	0	764.824	-12.8328	2.91385	-4.40406	1.06244e-05	0.000266575	Downregulated	significant
MSTRG.11453.2	FAM220A	162.209	403.006	0	0	141.304	-10.3962	2.90544	-3.57819	0.000345976	0.00686411	Downregulated	significant
MSTRG.11474.9	ZDHHC4	543.554	0	0	0	135.888	-22.5755	3.5143	-6.42391	1.32821e-10	3.67055e-09	Downregulated	significant
MSTRG.11524.3	AHR	0	818.429	0	0	204.607	-24.28	3.55875	-6.82264	8.93854e-12	5.21261e-10	Downregulated	significant
MSTRG.11541.8	HDAC9	0	1080.33	0	0	270.082	-24.6784	3.56766	-6.91726	4.60463e-12	3.31992e-10	Downregulated	significant
MSTRG.11547.1	SP4	1718.81	0	0	0	429.701	-25.3048	3.55208	-7.12395	1.04876e-12	1.48735e-10	Downregulated	significant
MSTRG.11565.1	FAM126A	5509.6	917.769	0	0	1606.84	-13.9038	2.91658	-4.76714	1.86859e-06	4.95278e-05	Downregulated	significant
MSTRG.11591.1	NFE2L3	0	487.671	0	0	121.918	-23.5945	3.54767	-6.6507	2.91707e-11	1.1037e-09	Downregulated	significant
MSTRG.11605.4	SNX10	0	890.677	0	0	222.669	-24.4125	3.56129	-6.85496	7.1332e-12	4.42473e-10	Downregulated	significant
MSTRG.11630.1	EIF4HP1	0	354.464	0	0	88.6161	-23.1595	3.54615	-6.53087	6.53871e-11	1.95628e-09	Downregulated	significant
MSTRG.11640.2	TAX1BP1	1454.37	0	0	0	363.594	-24.4292	3.54511	-6.89095	5.54194e-12	3.7108e-10	Downregulated	significant
MSTRG.11640.4	TAX1BP1	531.924	0	0	0	132.981	-23.7009	3.51392	-6.74486	1.53177e-11	7.33605e-10	Downregulated	significant
MSTRG.11708.1	LSM5	0	786.821	0	0	196.705	-24.2378	3.55762	-6.81293	9.56305e-12	5.43941e-10	Downregulated	significant
MSTRG.11719.6	KBTBD2	2473.54	2183.23	0	0	1164.19	-13.4389	2.85616	-4.70522	2.53598e-06	6.68206e-05	Downregulated	significant
MSTRG.11741.10	SEPT7	2782.04	111.758	5.00408	0	724.701	-9.15239	2.65064	-3.4529	0.000554599	0.0104024	Downregulated	significant
MSTRG.11741.17	SEPT7	6288.82	16.933	0	0	1576.44	-13.8762	3.1883	-4.35222	1.34764e-05	0.000335412	Downregulated	significant
MSTRG.11741.18	SEPT7	0	717.96	0	0	179.49	-24.1171	3.55517	-6.78369	1.17143e-11	6.23023e-10	Downregulated	significant
MSTRG.11741.19	SEPT7	401.544	0	0	0	100.386	-23.3292	3.51072	-6.64514	3.02938e-11	1.13589e-09	Downregulated	significant
MSTRG.11741.20	SEPT7	1672.29	38.3815	0	0	427.667	-11.9942	3.05664	-3.92398	8.70962e-05	0.00194493	Downregulated	significant
MSTRG.11741.28	SEPT7	2365.81	0	0	0	591.452	-25.7437	3.56571	-7.21979	5.2068e-13	1.09727e-10	Downregulated	significant
MSTRG.11757.4	STARD3NL	1682.69	0	0	0	420.673	-25.25	3.55117	-7.11032	1.15771e-12	1.53075e-10	Downregulated	significant
MSTRG.11810.9	URGCP	0	2180.97	0	1.29815	545.568	-10.7681	3.39082	-3.17566	0.00149494	0.0249493	Downregulated	significant
MSTRG.11853.4	HUS1	6746.07	0	0	0	1686.52	-27.1728	3.61525	-7.51618	5.64003e-14	5.03786e-11	Downregulated	significant
MSTRG.11871.46	GRB10	7.34532	5846.41	13.0106	0	1466.69	-8.80537	2.88401	-3.05317	0.00226441	0.0359121	Downregulated	significant
MSTRG.11887.12	EGFR	0	641.197	0	0	160.299	-23.9608	3.55246	-6.74485	1.53187e-11	7.33605e-10	Downregulated	significant
MSTRG.12009.3	TRIM74	716.781	931.316	0	0	412.024	-11.9403	2.86543	-4.16702	3.0861e-05	0.000739213	Downregulated	significant
MSTRG.1201.3	SERBP1	22243.5	14270	0	0	9128.37	-16.4098	2.85629	-5.74516	9.18327e-09	2.49241e-07	Downregulated	significant
MSTRG.1201.4	SERBP1	9474.85	0	0	0	2368.71	-27.6388	3.63188	-7.61006	2.73975e-14	3.87743e-11	Downregulated	significant
MSTRG.1201.5	SERBP1	9199.41	0	0	0	2299.85	-27.5975	3.63045	-7.60167	2.92323e-14	3.87743e-11	Downregulated	significant
MSTRG.12033.1	LAT2	571.099	1837.8	0	0	602.224	-12.4878	2.8885	-4.3233	1.53712e-05	0.00038092	Downregulated	significant
MSTRG.12069.2	POM121C	908.372	3602.22	0	0	1127.65	-13.3928	2.89461	-4.62681	3.7134e-06	9.68919e-05	Downregulated	significant
MSTRG.12162.8	STEAP2	0	4221.97	0	0	1055.49	-26.5331	3.62444	-7.32062	2.46828e-13	8.66495e-11	Downregulated	significant
MSTRG.12244.12	CZ1P-ASNS	7167.2	6505.66	0	0	3418.22	-14.9927	2.85309	-5.25492	1.48089e-07	3.99096e-06	Downregulated	significant
MSTRG.12253.4	BRI3	123.034	188.521	0	0	77.8888	-9.53696	2.92099	-3.26497	0.00109476	0.0189634	Downregulated	significant
MSTRG.12327.2	ZASP	0	2956.5	0	0	739.126	-26.0414	3.60848	-7.21673	5.32526e-13	1.10336e-10	Downregulated	significant
MSTRG.12337.1	SERPINE1	3690.41	0	4.00327	0	923.604	-9.82844	3.22772	-3.04501	0.00232673	0.0367987	Downregulated	significant
MSTRG.12347.5	VGF	0	870.357	0	0	217.589	-24.3825	3.56058	-6.84789	7.49452e-12	4.61326e-10	Downregulated	significant
MSTRG.12354.2	LOC101927746	0	839.878	0	0	209.969	-24.3343	3.55951	-6.83642	8.11979e-12	4.88958e-10	Downregulated	significant
MSTRG.12434.2	DLD	945.098	0	0	0	236.275	-23.801	3.52897	-6.74447	1.5359e-11	7.34084e-10	Downregulated	significant
MSTRG.12517.1	ZNF800	7101.09	49.6702	0	0	1787.69	-14.0576	3.1268	-4.49585	6.92925e-06	0.000176393	Downregulated	significant
MSTRG.1267.10	RABGGTB	432.762	4234.38	0	0	1166.79	-13.442	2.94794	-4.55979	5.1204e-06	0.000131723	Downregulated	significant
MSTRG.12715.13	EPHB6	0	792.465	0	0	198.116	-23.3946	3.55783	-6.57554	4.84767e-11	1.56529e-09	Downregulated	significant
MSTRG.12720.2	CASP2	2318.67	0	0	0	579.668	-25.7175	3.56481	-7.21427	5.42244e-13	1.10799e-10	Downregulated	significant
MSTRG.12886.5	UBE3C	2057.3	0	0	0	514.326	-25.5563	3.55991	-7.17893	7.02566e-13	1.26944e-10	Downregulated	significant
MSTRG.12894.8	PTPRN2	1.22422	1085.97	0	0	271.799	-11.3399	3.26085	-3.47761	0.000505908	0.00959435	Downregulated	significant
MSTRG.12904.2	ESYT2	0	1327.55	0	0	331.887	-24.9005	3.57473	-6.96568	3.26814e-12	2.64315e-10	Downregulated	significant
MSTRG.12904.3	ESYT2	0	1027.27	0	0	256.817	-24.6074	3.56593	-6.9007	5.17479e-12	3.56781e-10	Downregulated	significant
MSTRG.12968.12	ERI1	0.61211	3727.52	0	0	932.033	-26.3628	3.3633	-7.83838	4.56398e-15	2.11047e-11	Downregulated	significant
MSTRG.12976.5	TNKS	2701.24	0	0	0	675.311	-25.9156	3.57172	-7.25575	3.99429e-13	1.03825e-10	Downregulated	significant
MSTRG.12995.2	CTSB	0	2320.95	0	0	580.238	-25.7211	3.59752	-7.14967	8.69844e-13	1.34589e-10	Downregulated	significant
MSTRG.12995.3	CTSB	0	2085.02	0	0	521.255	-25.5744	3.59293	-7.11798	1.09522e-12	1.5147e-10	Downregulated	significant
MSTRG.12995.4	CTSB	0	4656.58	0	0	1164.14	-26.6676	3.62924	-7.34798	2.01232e-13	8.06314e-11	Downregulated	significant
MSTRG.13025.3	CNOT7	920.614	124.175	0	0	261.197	-11.2829	2.94554	-3.83051	0.000127876	0.0027724	Downregulated	significant
MSTRG.13039.7	LZTS1	97.3255	703.285	0	0	200.153	-10.8985	2.94975	-3.69472	0.00022013	0.00456918	Downregulated	significant
MSTRG.13050.5	REEP4	96.7134	517.021	0	0	153.434	-10.515	2.93967	-3.57692	0.000347665	0.00689251	Downregulated	significant
MSTRG.13052.6	DMTN	0	1254.17	0	0	313.543	-24.864	3.57262	-6.95961	3.41206e-12	2.71583e-10	Downregulated	significant
MSTRG.13096.13	SLC25A37	0	5087.81	0	0	1271.95	-26.79	3.63335	-7.37336	1.66374e-13	7.38951e-11	Downregulated	significant
MSTRG.13096.7	SLC25A37	0	3796.38	0	0	949.096	-26.3915	3.61963	-7.29121	3.07177e-13	9.55062e-11	Downregulated	significant
MSTRG.13102.5	KCTD9	0	1323.03	0	0	330.758	-24.9542	3.57461	-6.98095	2.93184e-12	2.45514e-10	Downregulated	significant
MSTRG.13130.4	CLU	16457.8	0	0	0	4114.45	-27.8763	3.65901	-7.61854	2.56562e-14	3.87743e-11	Downregulated	significant
MSTRG.13130.6	CLU	3179.3	0	0	0	794.825	-26.1506	3.57925	-7.30618	2.74841e-13	9.01826e-11	Downregulated	significant
MSTRG.13144.6	ZNF395	0	2083.89	0	0	520.972	-25.5736	3.5929	-7.1178	1.0966e-12	1.5147e-10	Downregulated	significant
MSTRG.13326.1	SDCBP	1444.58	0	0	0	361.145	-24.4177	3.54483	-6.88824	5.64852e-12	3.74353e-10	Downregulated	significant
MSTRG.13405.7	UBE2W	4966.05	6220.06	0	0	2796.53	-14.7031	2.85435	-5.15114	2.58903e-07	6.9727e-06	Downregulated	significant
MSTRG.13470.2	ZBTB10	5719.56	0	0	0	1429.89	-26.947	3.60739	-7.46994	8.02288e-14	5.58049e-11	Downregulated	significant
MSTRG.13534.6	CPNE3	114.465	1364.8	0	0	369.816	-11.7843	2.97045	-3.96717	7.27297e-05	0.00164978	Downregulated	significant
MSTRG.13582.9	PDP1	7664.23	2390.94	36.0294	0	2522.8	-8.12082	2.58894	-3.13674	0.00170838	0.028034	Downregulated	significant
MSTRG.13615.7	MATN2	28.7692	1407.7	0	0	359.117	-11.7419	3.06652	-3.82906	0.000128633	0.00278732	Downregulated	significant
MSTRG.13616.11	MTDH	3238.68	0	0	0	809.669	-26.1766	3.58011	-7.31167	2.63849e-13	8.87492e-11	Downregulated	significant
MSTRG.13721.7	ZFPM2-AS1	189.142	22.5774	0	0	52.9299	-8.9806	3.02806	-2.9658	0.00301902	0.0460447	Downregulated	significant
MSTRG.13733.6	EMC2	617.007	0	0	0	154.252	-23.9097	3.51685	-6.79861	1.05635e-11	5.8061e-10	Downregulated	significant
MSTRG.13746.2	RAD21	239.335	879.388	0	0	279.681	-11.3813	2.9045	-3.91849	8.91055e-05	0.00198594	Downregulated	significant
MSTRG.13749.1	ENY2	2595.96	0	3.00245	0	649.741	-9.72995	3.22614	-3.01597	0.00256159	0.0399087	Downregulated	significant
MSTRG.13903.9	KHDRBS3	1376.02	2602.04	0	0	994.516	-13.2116	2.86543	-4.61067	4.01364e-06	0.000104455	Downregulated	significant
MSTRG.13986.6	SCRIB	0	970.826	0	0	242.707	-24.5326	3.56404	-6.88335	5.84594e-12	3.84269e-10	Downregulated	significant
MSTRG.14004.4	PLEC	0	3237.59	0	0	809.398	-26.1748	3.6125	-7.24562	4.30461e-13	1.03825e-10	Downregulated	significant
MSTRG.14013.8	SLC52A2	1.83633	2292.73	3.00245	0	574.392	-9.54712	2.94128	-3.24591	0.00117078	0.0200682	Downregulated	significant
MSTRG.14022.3	KIFC2	1541.29	0	0	0	385.323	-24.2906	3.54749	-6.84725	7.52817e-12	4.62158e-10	Downregulated	significant
MSTRG.14025.8	CPSF1	10.4059	4183.58	0	0	1048.5	-13.2878	3.19458	-4.15947	3.18987e-05	0.000762297	Downregulated	significant
MSTRG.14043.11	LRRC14	0	415.423	0	0	103.856	-23.37	3.54628	-6.59001	4.39799e-11	1.44842e-09	Downregulated	significant
MSTRG.14060.2	C8orf33	370.939	0	0	0	92.7347	-23.2222	3.51054	-6.61499	3.71589e-11	1.29318e-09	Downregulated	significant
MSTRG.14062.25	WASHC1	121.81	4977.18	0	0	1274.75	-13.5697	3.04432	-4.45737	8.29706e-06	0.000210015	Downregulated	significant
MSTRG.14082.4	KANK1	21.4239	2269.02	0	0	572.612	-12.415	3.11308	-3.98803	6.66254e-05	0.00152378	Downregulated	significant
MSTRG.14136.4	ERMP1	0	3315.48	0	0	828.871	-26.1955	3.61356	-7.24922	4.19164e-13	1.03825e-10	Downregulated	significant
MSTRG.14148.28	KDM4C	0	803.754	0	0	200.938	-24.2745	3.55823	-6.82208	8.97301e-12	5.22404e-10	Downregulated	significant
MSTRG.14174.3	PSIP1	13952.4	8298.31	0	0	5562.69	-15.6953	2.85824	-5.49123	3.99135e-08	1.08073e-06	Downregulated	significant
MSTRG.14195.5	MLLT3	0	1067.91	0	0	266.977	-24.656	3.56726	-6.91173	4.78767e-12	3.39898e-10	Downregulated	significant
MSTRG.14225.4	MTAP	777.992	2214.84	0	0	748.208	-12.801	2.8815	-4.44247	8.89325e-06	0.0002244	Downregulated	significant
MSTRG.14246.3	IFT74	1999.76	0	0	0	499.941	-25.5146	3.55865	-7.16973	7.51449e-13	1.28706e-10	Downregulated	significant
MSTRG.14367.1	GNE	844.712	0	0	0	211.178	-24.2338	3.52533	-6.87418	6.23458e-12	4.01561e-10	Downregulated	significant
MSTRG.14386.2	SHB	0	2043.25	0	0	510.813	-25.5465	3.59207	-7.11192	1.14444e-12	1.52365e-10	Downregulated	significant
MSTRG.1442.1	ARHGAP29	1443.97	40649.4	25.0204	0	10529.6	-10.7113	2.69384	-3.97622	7.00202e-05	0.00159642	Downregulated	significant
MSTRG.1450.5	F3	4251.72	0	0	0	1062.93	-26.5473	3.59293	-7.38876	1.48207e-13	7.09197e-11	Downregulated	significant
MSTRG.14590.1	ZFAND5	6204.35	0	0	0	1551.09	-26.7227	3.61126	-7.39982	1.36374e-13	6.932e-11	Downregulated	significant
MSTRG.14629.2	HNRNPK	9186.55	0	0	0	2296.64	-27.6043	3.63039	-7.60369	2.87813e-14	3.87743e-11	Downregulated	significant
MSTRG.14673.28	SEMA4D	0	1566.87	0	0	391.717	-25.18	3.58115	-7.03126	2.04684e-12	2.07238e-10	Downregulated	significant
MSTRG.14776.3	LINC00476	167.106	188.521	0	0	88.9068	-9.72795	2.90934	-3.3437	0.000826703	0.0148083	Downregulated	significant
MSTRG.14799.1	HABP4	0	524.924	0	0	131.231	-23.6945	3.54868	-6.67698	2.43911e-11	9.77482e-10	Downregulated	significant
MSTRG.14816.9	ZNF510	451.737	1938.27	0	0	597.501	-12.4765	2.9027	-4.29824	1.72163e-05	0.000424551	Downregulated	significant
MSTRG.14886.16	FSD1L	247.293	2384.17	0	0	657.865	-12.6153	2.95041	-4.27578	1.90465e-05	0.000467675	Downregulated	significant
MSTRG.14906.10	RAD23B	5008.9	0	0	0	1252.22	-26.7702	3.6011	-7.4339	1.05441e-13	6.05465e-11	Downregulated	significant
MSTRG.14906.12	RAD23B	0	37825	9.00735	0	9458.49	-12.0272	3.36391	-3.57537	0.00034973	0.00692662	Downregulated	significant
MSTRG.14911.41	FKTN	656.794	2227.26	3.00245	0	721.763	-9.86824	2.54487	-3.87769	0.000105451	0.00232255	Downregulated	significant
MSTRG.14928.5	PALM2-AKAP2	2693.29	0	0	0	673.321	-25.9204	3.57159	-7.25739	3.94644e-13	1.03825e-10	Downregulated	significant
MSTRG.14989.3	AKNA	905.311	0	0	0	226.328	-23.5078	3.52754	-6.66407	2.66342e-11	1.03788e-09	Downregulated	significant
MSTRG.15047.3	PDCL	2565.35	4102.31	0	0	1666.91	-13.9567	2.85933	-4.8811	1.05498e-06	2.81483e-05	Downregulated	significant
MSTRG.15078.2	ARPC5L	1841.84	0	0	0	460.46	-25.4047	3.55505	-7.14607	8.92948e-13	1.36473e-10	Downregulated	significant
MSTRG.15078.3	ARPC5L	707.599	3815.57	0	0	1130.79	-13.3968	2.91168	-4.60105	4.20358e-06	0.000109186	Downregulated	significant
MSTRG.15078.4	ARPC5L	306.667	158.041	0	0	116.177	-10.1141	2.90509	-3.48151	0.000498587	0.00946892	Downregulated	significant
MSTRG.15086.1	STRBP	1876.12	0	0	0	469.029	-25.4281	3.55585	-7.15106	8.6109e-13	1.34082e-10	Downregulated	significant
MSTRG.15090.4	OLFML2A	2015.68	0	1.00082	0	504.17	-10.9155	3.36933	-3.23966	0.00119674	0.0204479	Downregulated	significant
MSTRG.15159.12	SLC2A8	101.61	222.387	0	0	80.9993	-9.59334	2.9277	-3.27674	0.00105012	0.0182965	Downregulated	significant
MSTRG.15176.1	CIZ1	1213.2	0	1.00082	0	303.551	-10.1825	3.34757	-3.04177	0.00235194	0.037139	Downregulated	significant
MSTRG.15176.2	CIZ1	1189.33	0	0	0	297.333	-24.8056	3.5372	-7.01278	2.33624e-12	2.16874e-10	Downregulated	significant
MSTRG.15210.5	SH3GLB2	3066.06	2177.59	0	0	1310.91	-13.6101	2.85791	-4.76225	1.91449e-06	5.06943e-05	Downregulated	significant
MSTRG.15270.5	TTF1	4506.97	0	0	0	1126.74	-26.6288	3.59571	-7.40571	1.30449e-13	6.80968e-11	Downregulated	significant
MSTRG.15311.2	PPP1R26	1.22422	3062.62	0	0	765.961	-12.8348	3.30914	-3.87858	0.000105066	0.00231627	Downregulated	significant
MSTRG.15316.3	NACC2	0	2491.41	0	0	622.853	-25.8121	3.60061	-7.1688	7.56574e-13	1.2886e-10	Downregulated	significant
MSTRG.15337.5	PMPCA	1339.91	0	0	0	334.977	-24.97	3.54181	-7.05007	1.78834e-12	1.90982e-10	Downregulated	significant
MSTRG.15494.13	FBH1	128.543	1821.99	0	0	487.634	-12.1833	2.9777	-4.09151	4.28573e-05	0.00100477	Downregulated	significant
MSTRG.15503.6	PFKFB3	9.79376	681.836	0	0	172.907	-10.6873	3.10526	-3.44168	0.00057812	0.0107957	Downregulated	significant
MSTRG.15537.6	USP6NL	0	953.893	0	0	238.473	-24.5071	3.56347	-6.87733	6.09839e-12	3.94413e-10	Downregulated	significant
MSTRG.15886.10	ASAH2	434.598	407.521	0	0	210.53	-10.9717	2.87597	-3.81494	0.000136215	0.00293658	Downregulated	significant
MSTRG.15896.14	AGAP6	0	574.594	0	0	143.648	-23.81	3.55021	-6.70663	1.9917e-11	8.59444e-10	Downregulated	significant
MSTRG.16021.41	COL13A1	25.0965	990.017	0	2.59629	254.427	-8.65265	2.75743	-3.13794	0.00170137	0.0279304	Downregulated	significant
MSTRG.16099.1	PLAU	782.277	0	0	0	195.569	-23.0984	3.52301	-6.55645	5.51034e-11	1.71632e-09	Downregulated	significant
MSTRG.16182.10	TSPAN14	1731.66	4128.27	0	25.9629	1471.47	-7.8233	2.58087	-3.03127	0.00243531	0.038337	Downregulated	significant
MSTRG.16207.1	AGAP11	2626.57	992.275	0	0	904.71	-13.0751	2.87738	-4.54409	5.51723e-06	0.000141659	Downregulated	significant
MSTRG.16207.5	AGAP11	0	1722.65	0	0	430.663	-25.3153	3.58497	-7.06151	1.64702e-12	1.81378e-10	Downregulated	significant
MSTRG.16312.3	HELLS	0	2033.09	0	0	508.273	-25.5343	3.59186	-7.10894	1.1694e-12	1.53176e-10	Downregulated	significant
MSTRG.16325.5	LCOR	0	5372.28	0	0	1343.07	-26.8689	3.63589	-7.3899	1.46941e-13	7.09197e-11	Downregulated	significant
MSTRG.16398.17	ERLIN1	314.625	316.083	0	0	157.677	-10.5546	2.88404	-3.65966	0.000252555	0.00518334	Downregulated	significant
MSTRG.16407.1	HIF1AN	0	16661	0	0	4165.24	-28.4205	3.68984	-7.70235	1.33587e-14	3.15472e-11	Downregulated	significant
MSTRG.16407.5	HIF1AN	1039.36	0	0	0	259.841	-24.5417	3.53225	-6.9479	3.70752e-12	2.87695e-10	Downregulated	significant
MSTRG.16412.13	NDUFB8	1270.74	0	0	0	317.685	-24.8923	3.53973	-7.03226	2.03218e-12	2.06274e-10	Downregulated	significant
MSTRG.16424.1	LOC107984262	1161.79	0	0	0	290.446	-24.7768	3.53631	-7.0064	2.44537e-12	2.21659e-10	Downregulated	significant
MSTRG.16433.6	FBXW4	411.95	479.769	0	0	222.93	-11.0542	2.87503	-3.84489	0.000120604	0.00262679	Downregulated	significant
MSTRG.16434.2	POLL	1531.5	0	0	0	382.875	-25.072	3.54723	-7.06806	1.57119e-12	1.76904e-10	Downregulated	significant
MSTRG.16439.7	LDB1	833.082	772.146	0	0	401.307	-11.9023	2.86438	-4.15529	3.24882e-05	0.000775463	Downregulated	significant
MSTRG.16446.20	MGEA5	0	458.32	0	0	114.58	-23.4996	3.54699	-6.62522	3.46726e-11	1.23885e-09	Downregulated	significant
MSTRG.16497.1	SFR1	0	2191.13	0	0	547.783	-25.6428	3.59504	-7.13282	9.83331e-13	1.43729e-10	Downregulated	significant
MSTRG.16534.6	SHOC2	3562.48	4236.64	4.00327	0	1950.78	-10.896	2.4909	-4.37434	1.21801e-05	0.000304374	Downregulated	significant
MSTRG.16546.3	NHLRC2	468.264	0	0	0	117.066	-23.2954	3.51195	-6.63319	3.28512e-11	1.19068e-09	Downregulated	significant
MSTRG.16576.1	SHTN1	2190.74	4889.13	0	0	1769.97	-14.0432	2.86836	-4.89591	9.78513e-07	2.61428e-05	Downregulated	significant
MSTRG.16576.2	SHTN1	2236.65	1.12887	0	0	559.445	-12.3816	3.30479	-3.74657	0.00017927	0.00379123	Downregulated	significant
MSTRG.16590.15	FAM45A	736.981	0	0	0	184.245	-23.9384	3.52131	-6.79814	1.05977e-11	5.8061e-10	Downregulated	significant
MSTRG.16634.32	PLEKHA1	1681.47	0	0	0	420.367	-25.2812	3.55114	-7.11917	1.08578e-12	1.50494e-10	Downregulated	significant
MSTRG.16663.1	OAT	380.733	0	0	0	95.1831	-23.2575	3.51056	-6.625	3.47246e-11	1.23885e-09	Downregulated	significant
MSTRG.16679.29	CTBP2	0	3778.32	0	0	944.58	-26.3685	3.61942	-7.28528	3.21e-13	9.64481e-11	Downregulated	significant
MSTRG.16679.33	CTBP2	2591.67	1072.42	0	0	916.025	-13.093	2.87386	-4.5559	5.21627e-06	0.000134103	Downregulated	significant
MSTRG.16682.3	FLJ37035	205.669	146.753	0	0	88.1055	-9.71505	2.91205	-3.33615	0.000849467	0.0151687	Downregulated	significant
MSTRG.16694.2	MKI67	0	5665.79	0	0	1416.45	-26.9374	3.63838	-7.40369	1.32456e-13	6.82582e-11	Downregulated	significant
MSTRG.16793.3	DEAF1	0	514.764	0	0	128.691	-23.6666	3.54839	-6.66966	2.56398e-11	1.01139e-09	Downregulated	significant
MSTRG.16823.4	MOB2	0	326.243	0	0	81.5607	-23.0063	3.54665	-6.48677	8.76948e-11	2.48322e-09	Downregulated	significant
MSTRG.16956.1	RPL27A	19389.8	45.1547	10.0082	0	4861.25	-10.9125	2.83778	-3.84543	0.000120342	0.00262192	Downregulated	significant
MSTRG.16956.3	RPL27A	20895.6	0	4.00327	0	5224.9	-12.3306	3.31469	-3.72001	0.000199218	0.00417478	Downregulated	significant
MSTRG.16956.4	RPL27A	3836.1	0	0	0	959.024	-26.4017	3.58806	-7.35821	1.86389e-13	7.88633e-11	Downregulated	significant
MSTRG.1703.2	WDR3	1531.5	0	0	0	382.875	-25.072	3.54723	-7.06806	1.57119e-12	1.76904e-10	Downregulated	significant
MSTRG.17065.41	NUCB2	1442.74	0	0	0	360.686	-24.416	3.54478	-6.88786	5.66381e-12	3.74615e-10	Downregulated	significant
MSTRG.17159.2	DEPDC7	0	434.614	0	0	108.654	-23.4303	3.54655	-6.60651	3.93484e-11	1.3319e-09	Downregulated	significant
MSTRG.17265.1	NDUFS3	2132.59	0	0	0	533.148	-24.8958	3.56109	-6.99107	2.72793e-12	2.3702e-10	Downregulated	significant
MSTRG.17304.2	MED19	476.222	0	0	0	119.055	-23.3231	3.51215	-6.6407	3.12205e-11	1.15448e-09	Downregulated	significant
MSTRG.17315.1	PATL1	641.492	0	0	0	160.373	-23.9676	3.51775	-6.81333	9.53638e-12	5.43941e-10	Downregulated	significant
MSTRG.17331.2	PRPF19	2055.47	0	0	0	513.867	-25.5549	3.55987	-7.1786	7.04273e-13	1.26944e-10	Downregulated	significant
MSTRG.1736.3	SRGAP2D	2673.7	0	0	0	668.424	-25.9124	3.57126	-7.25582	3.99238e-13	1.03825e-10	Downregulated	significant
MSTRG.17376.19	AHNAK	8199.83	0	0	0	2049.96	-27.4471	3.62488	-7.57186	3.67913e-14	4.1079e-11	Downregulated	significant
MSTRG.17389.11	HNRNPUL2-BSCL2	13234.4	8115.43	0	0	5337.47	-15.6357	2.85761	-5.47158	4.4604e-08	1.20652e-06	Downregulated	significant
MSTRG.17389.12	HNRNPUL2-BSCL2	0	1547.68	0	0	386.919	-24.3065	3.58067	-6.78828	1.13481e-11	6.08595e-10	Downregulated	significant
MSTRG.17391.7	TTC9C	1655.76	487.671	0	0	535.857	-12.3195	2.89204	-4.25979	2.04615e-05	0.000500433	Downregulated	significant
MSTRG.17423.4	STIP1	547.839	0	0	0	136.96	-22.5444	3.51444	-6.41478	1.41026e-10	3.89194e-09	Downregulated	significant
MSTRG.17484.5	MALAT1	1621.48	0	0	0	405.37	-25.2276	3.54961	-7.10716	1.18459e-12	1.54594e-10	Downregulated	significant
MSTRG.17489.4	SSSCA1	0	853.424	0	0	213.356	-24.3562	3.55999	-6.84165	7.82835e-12	4.77488e-10	Downregulated	significant
MSTRG.17493.11	EHBP1L1	0	9528.77	0	0	2382.19	-27.3084	3.66323	-7.45472	9.00567e-14	5.77028e-11	Downregulated	significant
MSTRG.17493.12	EHBP1L1	140.173	1437.05	0	0	394.305	-11.8768	2.95933	-4.01334	5.98658e-05	0.00137939	Downregulated	significant
MSTRG.17497.8	PCNX3	0	435.743	0	0	108.936	-23.4416	3.54657	-6.60965	3.85227e-11	1.31726e-09	Downregulated	significant
MSTRG.17529.2	SF3B2	3523.31	22.5774	4.00327	0	887.472	-9.76469	2.78507	-3.50608	0.000454751	0.00873128	Downregulated	significant
MSTRG.17611.8	CHKA	908.372	0	0	0	227.093	-23.5204	3.52765	-6.66744	2.6031e-11	1.02081e-09	Downregulated	significant
MSTRG.17614.1	GAL	0	1575.9	0	0	393.975	-25.1923	3.58138	-7.03425	2.00341e-12	2.04386e-10	Downregulated	significant
MSTRG.17642.2	FADD	0	555.403	0	0	138.851	-23.7713	3.5496	-6.69688	2.12909e-11	8.96125e-10	Downregulated	significant
MSTRG.17646.4	ANO1	0	6120.72	0	0	1530.18	-25.9782	3.64199	-7.13298	9.82213e-13	1.43729e-10	Downregulated	significant
MSTRG.17649.21	PPFIA1	2445.99	1523.97	0	0	992.491	-13.2087	2.86152	-4.61596	3.91286e-06	0.000101997	Downregulated	significant
MSTRG.17700.13	RNF121	75.9017	444.774	0	0	130.169	-10.2777	2.95076	-3.48306	0.000495719	0.00942112	Downregulated	significant
MSTRG.17707.1	PDE2A	1133.02	169.33	0	0	325.587	-11.6008	2.93548	-3.95192	7.75269e-05	0.00174775	Downregulated	significant
MSTRG.1775.10	POLR3C	323.806	0	0	0	80.9516	-23.0357	3.51107	-6.56088	5.34894e-11	1.68961e-09	Downregulated	significant
MSTRG.17753.2	NEU3	0	363.495	0	0	90.8739	-23.1926	3.54608	-6.54034	6.13795e-11	1.86484e-09	Downregulated	significant
MSTRG.17836.5	DDIAS	887.56	0	0	0	221.89	-24.4082	3.5269	-6.92058	4.49806e-12	3.30033e-10	Downregulated	significant
MSTRG.1802.2	NBPF12	0	868.099	0	0	217.025	-24.3791	3.5605	-6.84709	7.53678e-12	4.62158e-10	Downregulated	significant
MSTRG.1802.6	NBPF12	2578.21	4418.39	0	9.08702	1751.42	-9.60362	2.51885	-3.81271	0.000137453	0.00296007	Downregulated	significant
MSTRG.18039.4	IL18	536.821	0	0	0	134.205	-22.5022	3.51408	-6.40345	1.51906e-10	4.18359e-09	Downregulated	significant
MSTRG.18039.7	IL18	1199.74	0	0	0	299.934	-24.8166	3.53753	-7.01525	2.2954e-12	2.1562e-10	Downregulated	significant
MSTRG.18094.1	DDX6	97.3255	6073.31	0	0	1542.66	-13.8449	3.07234	-4.5063	6.59689e-06	0.000168412	Downregulated	significant
MSTRG.18105.6	CCDC84	94.8771	186.263	0	0	70.2851	-9.38865	2.93372	-3.20025	0.00137308	0.0231315	Downregulated	significant
MSTRG.18110.5	PHLDB1	3279.07	0	0	0	819.769	-26.188	3.58069	-7.31369	2.59896e-13	8.86235e-11	Downregulated	significant
MSTRG.1814.1	CHD1L	1946.51	1773.45	0	0	929.99	-13.1148	2.85713	-4.59021	4.42795e-06	0.00011468	Downregulated	significant
MSTRG.18145.9	TMEM136	353.188	967.44	0	0	330.157	-11.6207	2.88859	-4.02296	5.74708e-05	0.00132724	Downregulated	significant
MSTRG.18257.11	ARHGAP32	1248.7	3449.82	0	0	1174.63	-13.4517	2.87778	-4.67434	2.94908e-06	7.73757e-05	Downregulated	significant
MSTRG.18257.12	ARHGAP32	4.28477	1835.54	2.00163	0	460.456	-9.79997	2.92017	-3.35596	0.000790914	0.0142402	Downregulated	significant
MSTRG.18281.2	VPS26B	1205.25	0	0	0	301.311	-24.6803	3.5377	-6.97638	3.0289e-12	2.50253e-10	Downregulated	significant
MSTRG.183.15	ESPN	0	558.79	0	0	139.697	-23.7781	3.54971	-6.69861	2.1041e-11	8.89167e-10	Downregulated	significant
MSTRG.18304.19	RAD52	0	372.526	0	0	93.1316	-23.1267	3.54604	-6.52182	6.94591e-11	2.05365e-09	Downregulated	significant
MSTRG.18310.1	FKBP4	3773.05	0	0	0	943.262	-26.3851	3.58727	-7.35521	1.90633e-13	7.89956e-11	Downregulated	significant
MSTRG.18336.1	NDUFA9	0	816.171	0	0	204.043	-24.2731	3.55867	-6.82082	9.05196e-12	5.25033e-10	Downregulated	significant
MSTRG.18426.4	FOXJ2	0	1477.69	0	0	369.422	-25.0803	3.57884	-7.00793	2.41862e-12	2.2039e-10	Downregulated	significant
MSTRG.18490.2	YBX3	1297.06	0	0	0	324.265	-24.9259	3.54053	-7.04015	1.92027e-12	1.9919e-10	Downregulated	significant
MSTRG.185.8	PLEKHG5	0	346.562	0	0	86.6406	-23.1258	3.54625	-6.52121	6.97443e-11	2.05906e-09	Downregulated	significant
MSTRG.18533.4	EMP1	2738.58	0	0	0	684.645	-25.9472	3.57235	-7.26333	3.77675e-13	1.0242e-10	Downregulated	significant
MSTRG.1868.8	MTMR11	310.34	2228.38	0	0	634.681	-12.5636	2.93213	-4.28478	1.82919e-05	0.000450246	Downregulated	significant
MSTRG.18700.3	YARS2	1003.86	0	0	0	250.965	-23.7115	3.53103	-6.71518	1.87832e-11	8.24687e-10	Downregulated	significant
MSTRG.18728.4	TWF1	1199.74	1113.06	0	0	578.2	-12.4292	2.86044	-4.3452	1.39152e-05	0.000346011	Downregulated	significant
MSTRG.18748.5	LOC100288798	0	515.893	0	0	128.973	-23.6699	3.54843	-6.67054	2.54862e-11	1.00697e-09	Downregulated	significant
MSTRG.18783.3	ARF3	7.95743	24838.5	32.0261	0	6219.62	-9.5964	2.99042	-3.20905	0.00133176	0.0225013	Downregulated	significant
MSTRG.18783.4	ARF3	0	4404.84	0	0	1101.21	-26.1263	3.62667	-7.20394	5.84952e-13	1.14695e-10	Downregulated	significant
MSTRG.18783.5	ARF3	25171.8	0	0	0	6292.95	-28.985	3.67963	-7.87713	3.34984e-15	2.03044e-11	Downregulated	significant
MSTRG.18791.25	KMT2D	5940.53	0	0	0	1485.13	-27.0044	3.60919	-7.4821	7.31427e-14	5.41555e-11	Downregulated	significant
MSTRG.18791.5	KMT2D	4101.75	0	0	0	1025.44	-26.4965	3.59123	-7.37812	1.60535e-13	7.37459e-11	Downregulated	significant
MSTRG.18792.2	TUBA1A	0	3523.2	0	0	880.799	-26.2915	3.61628	-7.27033	3.58607e-13	1.001e-10	Downregulated	significant
MSTRG.18812.3	TMBIM6	31253.1	0	11.009	0	7816.03	-11.4638	3.32737	-3.4453	0.000570422	0.0106619	Downregulated	significant
MSTRG.18865.6	KRT7	22.036	233.676	0	0	63.9279	-9.25143	3.02616	-3.05716	0.00223448	0.0354934	Downregulated	significant
MSTRG.1887.15	NBPF19	1733.5	0	0	0	433.374	-25.3167	3.55244	-7.12657	1.02904e-12	1.47725e-10	Downregulated	significant
MSTRG.18967.3	COQ10A	0	425.583	0	0	106.396	-22.8278	3.54641	-6.43688	1.21954e-10	3.37952e-09	Downregulated	significant
MSTRG.18984.1	PRIM1	19134.6	0	0	0	4783.64	-28.6102	3.66634	-7.80347	6.0226e-15	2.11047e-11	Downregulated	significant
MSTRG.19132.5	NUP107	0	539.599	0	0	134.9	-23.7317	3.54912	-6.68664	2.28353e-11	9.36132e-10	Downregulated	significant
MSTRG.19205.15	LOC105369844	0	1916.82	0	0	479.204	-25.4591	3.58938	-7.0929	1.31326e-12	1.6244e-10	Downregulated	significant
MSTRG.19229.7	SYT1	0	2050.02	0	0	512.506	-25.4127	3.59221	-7.07439	1.50107e-12	1.72143e-10	Downregulated	significant
MSTRG.1929.6	ZNF687	1784.91	0	0	0	446.228	-25.3581	3.55369	-7.13569	9.63026e-13	1.41938e-10	Downregulated	significant
MSTRG.19304.7	NUDT4	9931.49	0	4.00327	0	2483.87	-11.2572	3.27719	-3.435	0.000592552	0.0110422	Downregulated	significant
MSTRG.19327.14	NR2C1	2795.51	0	0	0	698.877	-25.9754	3.5733	-7.2693	3.6136e-13	1.00519e-10	Downregulated	significant
MSTRG.19339.5	NTN4	789.622	2.25774	0	0	197.97	-10.8831	3.21179	-3.38849	0.000702789	0.0128288	Downregulated	significant
MSTRG.19379.10	GAS2L3	142.01	230.289	0	0	93.0747	-9.79393	2.91151	-3.36387	0.000768582	0.0138785	Downregulated	significant
MSTRG.19379.8	GAS2L3	1311.75	165.944	2.00163	0	369.924	-9.47631	2.64883	-3.57755	0.000346836	0.00687778	Downregulated	significant
MSTRG.1940.1	POGZ	5914.21	0	0	0	1478.55	-26.9984	3.60898	-7.4809	7.38131e-14	5.41555e-11	Downregulated	significant
MSTRG.19446.4	CKAP4	495.809	0	0	0	123.952	-23.6125	3.51268	-6.72209	1.7914e-11	8.0185e-10	Downregulated	significant
MSTRG.19495.2	TCHP	579.668	0	0	0	144.917	-23.8017	3.51552	-6.77045	1.28385e-11	6.6587e-10	Downregulated	significant
MSTRG.19520.11	SH2B3	263.207	7105.09	0	0	1842.08	-14.1008	3.01475	-4.67727	2.90714e-06	7.63253e-05	Downregulated	significant
MSTRG.1956.1	TDRKH	1023.45	0	0	0	255.862	-24.5984	3.53171	-6.96503	3.28329e-12	2.65007e-10	Downregulated	significant
MSTRG.19572.5	SLC8B1	1259.11	0	0	0	314.778	-24.883	3.53938	-7.03033	2.06044e-12	2.08241e-10	Downregulated	significant
MSTRG.19612.1	PEBP1	15376.8	1512.68	0	0	4222.38	-15.2976	2.94711	-5.1907	2.0951e-07	5.64434e-06	Downregulated	significant
MSTRG.19683.1	WDR66	1657.59	0	0	0	414.399	-25.2593	3.55054	-7.11422	1.1255e-12	1.52365e-10	Downregulated	significant
MSTRG.19691.13	MLXIP	0	4749.15	0	0	1187.29	-26.671	3.63015	-7.34707	2.02604e-13	8.06314e-11	Downregulated	significant
MSTRG.19711.15	OGFOD2	0	2103.08	0	0	525.77	-25.5849	3.59329	-7.1202	1.07774e-12	1.50157e-10	Downregulated	significant
MSTRG.19711.16	OGFOD2	0	447.032	0	0	111.758	-23.4749	3.54677	-6.61867	3.62442e-11	1.2757e-09	Downregulated	significant
MSTRG.1972.9	S100A5	0	1288.04	0	0	322.01	-24.9122	3.5736	-6.97118	3.14291e-12	2.56902e-10	Downregulated	significant
MSTRG.19724.1	SNRNP35	666.588	0	0	0	166.647	-24.0197	3.51868	-6.82634	8.71101e-12	5.14161e-10	Downregulated	significant
MSTRG.1975.5	S100A16	0	663.774	0	0	165.944	-24.01	3.55324	-6.75721	1.4067e-11	6.99445e-10	Downregulated	significant
MSTRG.1978.21	S100A13	12.2422	1773.45	0	0	446.423	-12.0559	3.1361	-3.84422	0.000120934	0.00263255	Downregulated	significant
MSTRG.19788.8	EP400	0	1513.81	0	0	378.453	-25.1201	3.57979	-7.0172	2.26351e-12	2.15144e-10	Downregulated	significant
MSTRG.19841.16	XPO4	4254.78	0	0	0	1063.69	-26.5494	3.59297	-7.38928	1.47628e-13	7.09197e-11	Downregulated	significant
MSTRG.199.4	VAMP3	302.382	470.738	0	0	193.28	-10.8482	2.88233	-3.7637	0.000167417	0.00356148	Downregulated	significant
MSTRG.19904.6	USP12	0	3295.17	0	0	823.791	-26.1924	3.61329	-7.24891	4.20133e-13	1.03825e-10	Downregulated	significant
MSTRG.19927.1	POMP	2911.2	6.77321	0	0	729.492	-12.7645	3.20227	-3.98609	6.71708e-05	0.00153407	Downregulated	significant
MSTRG.19947.2	HMGB1	18579.4	0	0	0	4644.85	-28.5703	3.66491	-7.79563	6.40873e-15	2.13948e-11	Downregulated	significant
MSTRG.19964.7	PDS5B	227.093	1013.72	0	0	310.204	-11.5307	2.91267	-3.95881	7.53247e-05	0.00170431	Downregulated	significant
MSTRG.20050.4	AKAP11	0	7394.08	0	0	1848.52	-27.3057	3.65117	-7.47861	7.51131e-14	5.41555e-11	Downregulated	significant
MSTRG.20120.2	EBPL	926.735	114.016	0	0	260.188	-11.2773	2.95129	-3.82116	0.000132827	0.00286968	Downregulated	significant
MSTRG.20138.6	TRIM13	1426.83	0	0	0	356.707	-25.0507	3.54433	-7.06781	1.57398e-12	1.76971e-10	Downregulated	significant
MSTRG.20161.4	WDFY2	0	999.048	0	0	249.762	-24.5702	3.56499	-6.89209	5.49804e-12	3.70373e-10	Downregulated	significant
MSTRG.20172.5	ALG11	478.058	0	0	0	119.515	-23.5662	3.5122	-6.70982	1.9486e-11	8.44927e-10	Downregulated	significant
MSTRG.20203.1	TBC1D4	0	7426.82	0	0	1856.71	-27.3115	3.65138	-7.47976	7.44581e-14	5.41555e-11	Downregulated	significant
MSTRG.20214.10	COMMD6	0	581.367	0	0	145.342	-23.0596	3.55043	-6.49486	8.31122e-11	2.37353e-09	Downregulated	significant
MSTRG.20269.10	IPO5	19496.9	0	0	0	4874.23	-28.6361	3.66725	-7.8086	5.78245e-15	2.11047e-11	Downregulated	significant
MSTRG.203.1	ENO1	0	32906.5	0	0	8226.62	-29.2903	3.72232	-7.86882	3.58009e-15	2.03044e-11	Downregulated	significant
MSTRG.203.3	ENO1	0	6146.69	0	0	1536.67	-25.9855	3.64219	-7.13457	9.70867e-13	1.42686e-10	Downregulated	significant
MSTRG.20345.2	IRS2	0	5533.71	0	0	1383.43	-26.9086	3.63727	-7.39803	1.38224e-13	6.932e-11	Downregulated	significant
MSTRG.20357.6	NAXD	776.768	816.171	0	0	398.235	-11.8912	2.8644	-4.15138	3.30481e-05	0.00078789	Downregulated	significant
MSTRG.20361.20	ANKRD10	0	5657.89	0	0	1414.47	-26.9391	3.63831	-7.40429	1.31857e-13	6.82582e-11	Downregulated	significant
MSTRG.20361.27	ANKRD10	795.131	754.084	0	0	387.304	-11.8511	2.86478	-4.13682	3.52152e-05	0.000837074	Downregulated	significant
MSTRG.20385.20	PCID2	1295.23	0	0	0	323.806	-24.9061	3.54048	-7.03467	1.99727e-12	2.04278e-10	Downregulated	significant
MSTRG.2040.3	CLK2	0	1885.21	0	0	471.302	-25.4366	3.58869	-7.088	1.36068e-12	1.62982e-10	Downregulated	significant
MSTRG.20485.1	AJUBA	1875.51	0	0	0	468.876	-25.4277	3.55584	-7.15097	8.6169e-13	1.34082e-10	Downregulated	significant
MSTRG.20500.13	ACIN1	0	1615.41	0	0	403.852	-25.021	3.58237	-6.98448	2.85917e-12	2.42204e-10	Downregulated	significant
MSTRG.20509.1	DHRS4L2	841.04	0	0	0	210.26	-24.33	3.52519	-6.90174	5.13688e-12	3.55509e-10	Downregulated	significant
MSTRG.2063.6	LMNA	0	13518.2	0	0	3379.55	-27.8173	3.67989	-7.55928	4.05318e-14	4.23167e-11	Downregulated	significant
MSTRG.2064.31	GON4L	1738.39	837.62	1.00082	0	644.253	-11.1826	2.71082	-4.12518	3.70444e-05	0.00087796	Downregulated	significant
MSTRG.20646.1	SEC23A	4992.98	0	0	0	1248.25	-26.7657	3.60095	-7.43295	1.06202e-13	6.05512e-11	Downregulated	significant
MSTRG.2072.39	MSTO1	369.715	53.0568	0	0	105.693	-9.97791	2.97009	-3.35946	0.000780947	0.0140796	Downregulated	significant
MSTRG.20764.1	DDHD1	593.747	5221.01	0	0	1453.69	-13.7592	2.93977	-4.68036	2.86374e-06	7.52103e-05	Downregulated	significant
MSTRG.20823.6	ARMH4	151.191	277.701	0	0	107.223	-9.99808	2.90721	-3.43906	0.000583729	0.0108904	Downregulated	significant
MSTRG.20847.1	RBM8B	625.577	0	0	0	156.394	-23.9329	3.51717	-6.80459	1.01337e-11	5.63777e-10	Downregulated	significant
MSTRG.20856.3	PPM1A	0	2953.12	0	0	738.28	-26.0483	3.60843	-7.21873	5.24742e-13	1.09856e-10	Downregulated	significant
MSTRG.2091.4	MEF2D	2629.01	99.3404	0	0	682.088	-12.6676	3.01807	-4.19726	2.70166e-05	0.000651243	Downregulated	significant
MSTRG.20969.1	GPHN	668.424	2985.86	0	0	913.57	-13.0891	2.90189	-4.51053	6.46644e-06	0.000165135	Downregulated	significant
MSTRG.20975.4	ATP6V1D	1298.9	0	0	0	324.725	-24.9206	3.54059	-7.03855	1.94248e-12	2.00976e-10	Downregulated	significant
MSTRG.20987.1	VTI1B	2234.2	1581.54	0	0	953.937	-13.1515	2.85944	-4.59932	4.23864e-06	0.000110061	Downregulated	significant
MSTRG.21045.1	LIN52	275.45	405.264	0	0	170.178	-10.6646	2.88491	-3.69668	0.000218439	0.00453877	Downregulated	significant
MSTRG.21071.4	NEK9	0	8499.25	0	0	2124.81	-27.494	3.65779	-7.51655	5.62407e-14	5.03786e-11	Downregulated	significant
MSTRG.2109.1	HDGF	23151.8	11421.9	0	0	8643.43	-16.3311	2.86283	-5.70454	1.1666e-08	3.16411e-07	Downregulated	significant
MSTRG.21101.11	IRF2BPL	0	3181.15	0	0	795.287	-26.0591	3.61172	-7.21516	5.38707e-13	1.10478e-10	Downregulated	significant
MSTRG.21101.13	IRF2BPL	0	1085.97	0	0	271.493	-24.3075	3.56784	-6.81293	9.56287e-12	5.43941e-10	Downregulated	significant
MSTRG.21101.4	IRF2BPL	0	3239.85	0	0	809.963	-26.1758	3.61253	-7.24584	4.29782e-13	1.03825e-10	Downregulated	significant
MSTRG.21101.6	IRF2BPL	0	2386.43	0	0	596.607	-25.7591	3.59873	-7.15783	8.19661e-13	1.32543e-10	Downregulated	significant
MSTRG.21247.2	GLRX5	0	408.65	0	0	102.163	-23.2793	3.5462	-6.56457	5.21821e-11	1.65934e-09	Downregulated	significant
MSTRG.21271.1	LOC105370647	207.505	364.624	0	0	143.032	-10.4138	2.89424	-3.59813	0.000320511	0.0064095	Downregulated	significant
MSTRG.21284.2	CCNK	6319.43	0	0	0	1579.86	-27.086	3.61213	-7.49862	6.44914e-14	5.18453e-11	Downregulated	significant
MSTRG.21284.3	CCNK	2103.21	0	0	0	525.803	-25.5806	3.56089	-7.18377	6.78151e-13	1.25778e-10	Downregulated	significant
MSTRG.21295.3	YY1	0	2131.3	0	0	532.826	-25.6003	3.59386	-7.12335	1.05335e-12	1.48735e-10	Downregulated	significant
MSTRG.21346.2	TNFAIP2	0	1948.43	0	0	487.106	-25.4816	3.59006	-7.0978	1.26756e-12	1.60221e-10	Downregulated	significant
MSTRG.21358.1	CKB	1513.14	0	0	0	378.284	-25.1348	3.54673	-7.08675	1.373e-12	1.62982e-10	Downregulated	significant
MSTRG.21365.12	PPP1R13B	0	1538.65	0	0	384.662	-25.1308	3.58043	-7.01893	2.23573e-12	2.13713e-10	Downregulated	significant
MSTRG.21413.2	BTBD6	4107.26	0	0	0	1026.81	-26.4938	3.59129	-7.37723	1.61614e-13	7.37704e-11	Downregulated	significant
MSTRG.2143.5	F11R	8958.85	0	0	0	2239.71	-27.5696	3.62917	-7.59666	3.03863e-14	3.87743e-11	Downregulated	significant
MSTRG.21535.1	ZNF770	1056.5	0	0	0	264.126	-24.6468	3.53283	-6.97648	3.02662e-12	2.50253e-10	Downregulated	significant
MSTRG.21539.14	GOLGA8B	3512.29	0	0	0	878.072	-26.287	3.5839	-7.33475	2.2213e-13	8.21955e-11	Downregulated	significant
MSTRG.21539.21	GOLGA8B	2152.18	0	0	0	538.045	-25.6143	3.56149	-7.19202	6.3838e-13	1.21611e-10	Downregulated	significant
MSTRG.21604.1	BAHD1	0	1085.97	0	0	271.493	-24.3075	3.56784	-6.81293	9.56287e-12	5.43941e-10	Downregulated	significant
MSTRG.21635.6	OIP5-AS1	1178.31	0	0	0	294.578	-24.1355	3.53684	-6.82402	8.85246e-12	5.18359e-10	Downregulated	significant
MSTRG.21635.7	OIP5-AS1	0	1882.95	0	0	470.738	-25.435	3.58864	-7.08764	1.36421e-12	1.62982e-10	Downregulated	significant
MSTRG.21656.1	TTBK2	12.2422	757.47	0	0	192.428	-10.8417	3.09439	-3.50365	0.000458922	0.0087948	Downregulated	significant
MSTRG.21688.1	WDR76	695.357	0	0	0	173.839	-22.825	3.51975	-6.48483	8.88317e-11	2.51099e-09	Downregulated	significant
MSTRG.21694.15	CTDSPL2	0	4548.21	0	0	1137.05	-26.0609	3.62815	-7.18296	6.82158e-13	1.25778e-10	Downregulated	significant
MSTRG.21697.5	CASC4	972.031	1528.49	0	0	625.13	-12.5417	2.86416	-4.37885	1.19305e-05	0.000298414	Downregulated	significant
MSTRG.21699.1	CKMT1B	370.939	0	0	0	92.7347	-23.2222	3.51054	-6.61499	3.71589e-11	1.29318e-09	Downregulated	significant
MSTRG.21868.25	TCF12	0.61211	707.8	0	0	177.103	-10.7219	3.29208	-3.25689	0.00112641	0.0194112	Downregulated	significant
MSTRG.22056.9	PAQR5	0	370.269	0	0	92.5672	-23.2209	3.54605	-6.54838	5.81663e-11	1.78953e-09	Downregulated	significant
MSTRG.22063.21	TLE3	560.693	358.98	0	0	229.918	-11.0988	2.87819	-3.85617	0.000115178	0.00251796	Downregulated	significant
MSTRG.22063.22	TLE3	615.171	615.233	0	0	307.601	-11.5187	2.86817	-4.01604	5.91837e-05	0.00136484	Downregulated	significant
MSTRG.22086.15	MYO9A	0	4977.18	0	0	1244.29	-26.6905	3.63233	-7.34803	2.01144e-13	8.06314e-11	Downregulated	significant
MSTRG.22122.2	LOXL1-AS1	413.787	191.908	0	0	151.424	-10.4964	2.89822	-3.62166	0.000292716	0.0058962	Downregulated	significant
MSTRG.22151.3	COX5A	491.525	713.444	0	0	301.242	-11.4885	2.87158	-4.00077	6.31379e-05	0.00144938	Downregulated	significant
MSTRG.22187.1	ETFA	914.493	27.0928	0	0	235.396	-11.1329	3.04875	-3.65162	0.000260587	0.00532913	Downregulated	significant
MSTRG.22355.3	FANCI	3685.52	0	0	0	921.379	-26.3491	3.58617	-7.34744	2.02043e-13	8.06314e-11	Downregulated	significant
MSTRG.22355.9	FANCI	0	3753.49	0	0	938.371	-26.1395	3.61912	-7.22261	5.10006e-13	1.08465e-10	Downregulated	significant
MSTRG.224.1	GPR157	405.829	834.233	0	0	310.016	-11.5299	2.87925	-4.00448	6.2154e-05	0.0014272	Downregulated	significant
MSTRG.224.3	GPR157	0	759.728	0	0	189.932	-24.1949	3.55666	-6.80271	1.02669e-11	5.68825e-10	Downregulated	significant
MSTRG.22403.5	UNC45A	3610.84	0	0	0	902.71	-25.3654	3.5852	-7.07503	1.49418e-12	1.7209e-10	Downregulated	significant
MSTRG.22496.10	WASH3P	575.996	0	0	0	143.999	-23.8196	3.5154	-6.77581	1.23715e-11	6.48572e-10	Downregulated	significant
MSTRG.2250.4	MPZL1	1.22422	591.527	0	0	148.188	-10.4647	3.23954	-3.23031	0.00123658	0.0210214	Downregulated	significant
MSTRG.22518.1	PIGQ	1346.03	0	0	0	336.508	-24.975	3.54199	-7.0511	1.77508e-12	1.90863e-10	Downregulated	significant
MSTRG.22544.5	FAM173A	28.1571	917.769	0	0	236.482	-11.1391	3.04594	-3.65703	0.00025515	0.00522992	Downregulated	significant
MSTRG.22560.8	UBE2I	81.4107	577.98	0	0	164.848	-10.6185	2.95404	-3.59456	0.00032494	0.00648838	Downregulated	significant
MSTRG.22622.2	ECI1	700.866	156.913	0	0	214.445	-10.9984	2.92007	-3.76648	0.000165563	0.00352578	Downregulated	significant
MSTRG.22652.2	SRRM2	1991.81	0	0	0	497.952	-25.5119	3.55848	-7.16934	7.53622e-13	1.28706e-10	Downregulated	significant
MSTRG.22652.25	SRRM2	8988.84	0	0	0	2247.21	-27.5733	3.62933	-7.59736	3.02244e-14	3.87743e-11	Downregulated	significant
MSTRG.22657.5	KREMEN2	0	1453.98	0	0	363.495	-24.988	3.57821	-6.98336	2.88202e-12	2.42412e-10	Downregulated	significant
MSTRG.22750.1	C16orf72	7.34532	783.434	0	0	197.695	-10.8806	3.13023	-3.47598	0.000508986	0.00963681	Downregulated	significant
MSTRG.22751.7	USP7	1.22422	2407.87	0	0	602.275	-12.4879	3.29719	-3.78744	0.000152206	0.00325946	Downregulated	significant
MSTRG.22771.2	LITAF	0	352.207	0	0	88.0517	-23.1511	3.54618	-6.52848	6.64421e-11	1.98195e-09	Downregulated	significant
MSTRG.22846.3	NOMO3	0	1087.1	0	0	271.775	-24.6706	3.56788	-6.91463	4.69076e-12	3.35494e-10	Downregulated	significant
MSTRG.22858.3	PKD1P1	28.1571	358.98	0	0	96.7843	-9.84998	3.01274	-3.26944	0.00107762	0.0187068	Downregulated	significant
MSTRG.22885.10	PKD1P5-LOC105376752	1269.52	2279.18	0	0	887.175	-13.0468	2.8647	-4.55433	5.25518e-06	0.00013506	Downregulated	significant
MSTRG.22885.7	PKD1P5-LOC105376752	777.992	1209.02	0	0	496.752	-12.2101	2.86606	-4.26024	2.04208e-05	0.000499892	Downregulated	significant
MSTRG.22885.8	PKD1P5-LOC105376752	1899.38	0	0	0	474.845	-25.4428	3.55639	-7.15412	8.42138e-13	1.33701e-10	Downregulated	significant
MSTRG.22933.11	POLR3E	2239.71	0	0	0	559.928	-25.6674	3.56326	-7.20333	5.87577e-13	1.14929e-10	Downregulated	significant
MSTRG.22943.3	SMG1P1	0	370.269	0	0	92.5672	-23.2209	3.54605	-6.54838	5.81663e-11	1.78953e-09	Downregulated	significant
MSTRG.22958.7	PLK1	6135.18	0	0	0	1533.8	-25.9885	3.61073	-7.19758	6.12896e-13	1.18726e-10	Downregulated	significant
MSTRG.22988.4	SBK1	1166.07	0	0	0	291.518	-23.9634	3.53645	-6.77612	1.23443e-11	6.48187e-10	Downregulated	significant
MSTRG.23005.12	EIF3C	7.95743	5077.65	7.00572	0	1273.15	-9.4888	2.86248	-3.31488	0.000916816	0.0161825	Downregulated	significant
MSTRG.23005.8	EIF3C	13018.4	333.016	6.0049	57.1184	3353.63	-7.72646	2.43098	-3.17834	0.00148122	0.0247458	Downregulated	significant
MSTRG.23005.9	EIF3C	2485.17	0	0	0	621.292	-25.8135	3.56793	-7.23488	4.65948e-13	1.06718e-10	Downregulated	significant
MSTRG.23009.3	SH2B1	353.8	0	0	0	88.4499	-23.1537	3.5106	-6.59536	4.2423e-11	1.4052e-09	Downregulated	significant
MSTRG.23014.5	ATXN2L	455.41	0	0	0	113.853	-23.4991	3.51165	-6.69175	2.20516e-11	9.19475e-10	Downregulated	significant
MSTRG.23039.8	MVP	0	2938.44	0	0	734.611	-26.0434	3.60821	-7.21781	5.28314e-13	1.10022e-10	Downregulated	significant
MSTRG.23060.23	INO80E	617.007	649.099	0	0	316.527	-11.5599	2.86775	-4.03101	5.55371e-05	0.0012848	Downregulated	significant
MSTRG.23075.3	ZNF48	0	1038.56	0	0	259.64	-24.622	3.5663	-6.90408	5.05284e-12	3.52301e-10	Downregulated	significant
MSTRG.23075.4	ZNF48	1727.99	0	0	0	431.997	-25.3184	3.5523	-7.12731	1.02353e-12	1.4742e-10	Downregulated	significant
MSTRG.23110.7	FUS	0	459.449	0	0	114.862	-23.5014	3.54702	-6.62569	3.45627e-11	1.23765e-09	Downregulated	significant
MSTRG.23131.2	RAB43P1	0	1530.74	0	0	382.686	-25.1361	3.58023	-7.0208	2.206e-12	2.12896e-10	Downregulated	significant
MSTRG.23135.1	GPT2	15.9149	8226.06	3.00245	0	2061.24	-11.3907	2.87761	-3.95839	7.54554e-05	0.00170679	Downregulated	significant
MSTRG.23169.1	BRD7	45.2962	935.831	0	0	245.282	-11.1918	3.01398	-3.71331	0.00020457	0.00427491	Downregulated	significant
MSTRG.23179.20	CHD9	1568.23	0	0	0	392.057	-25.1639	3.54821	-7.09198	1.32204e-12	1.6244e-10	Downregulated	significant
MSTRG.23221.44	FAM192A	1472.74	0	0	0	368.184	-24.4457	3.54562	-6.89462	5.40095e-12	3.66712e-10	Downregulated	significant
MSTRG.23221.46	FAM192A	0	4162.14	0	0	1040.53	-26.5177	3.62379	-7.31766	2.52324e-13	8.7812e-11	Downregulated	significant
MSTRG.23224.8	DOK4	0	472.996	0	0	118.249	-23.5488	3.54732	-6.63847	3.1695e-11	1.16086e-09	Downregulated	significant
MSTRG.23235.2	GINS3	1226.67	0	0	0	306.667	-24.8506	3.53837	-7.02317	2.16893e-12	2.10588e-10	Downregulated	significant
MSTRG.2326.2	SNORD74	3062.39	3507.39	0	0	1642.44	-13.9354	2.85493	-4.88116	1.05464e-06	2.81483e-05	Downregulated	significant
MSTRG.23266.9	PDP2	1207.69	0	0	0	301.923	-24.6216	3.53778	-6.95962	3.4119e-12	2.71583e-10	Downregulated	significant
MSTRG.2328.3	ZBTB37	0	3691.4	0	0	922.849	-25.3791	3.61837	-7.01395	2.31679e-12	2.16569e-10	Downregulated	significant
MSTRG.23313.7	CARMIL2	665.364	966.311	0	0	407.919	-11.9259	2.86712	-4.15953	3.18899e-05	0.000762297	Downregulated	significant
MSTRG.23332.2	SLC12A4	2597.8	1993.58	0	0	1147.84	-13.4185	2.85744	-4.69598	2.65336e-06	6.97991e-05	Downregulated	significant
MSTRG.23336.1	THAP11	1971	0	0	0	492.749	-25.4087	3.55801	-7.14126	9.24774e-13	1.38701e-10	Downregulated	significant
MSTRG.23357.35	PRMT7	0	589.269	0	0	147.317	-23.8519	3.55069	-6.71754	1.8482e-11	8.1592e-10	Downregulated	significant
MSTRG.23401.3	SF3B3	0	9369.6	0	0	2342.4	-27.6331	3.66243	-7.54501	4.52268e-14	4.60231e-11	Downregulated	significant
MSTRG.23418.4	PHLPP2	0	3017.46	0	0	754.366	-25.7371	3.60938	-7.1306	9.99317e-13	1.45115e-10	Downregulated	significant
MSTRG.23467.1	RFWD3	3052.59	0	1.00082	0	763.399	-11.5148	3.38862	-3.39807	0.000678621	0.0124413	Downregulated	significant
MSTRG.23483.1	CHST6	1285.43	0	0	0	321.358	-24.9108	3.54018	-7.03659	1.96997e-12	2.0287e-10	Downregulated	significant
MSTRG.23483.2	CHST6	0	1145.8	0	0	286.45	-24.7574	3.56975	-6.93534	4.05241e-12	3.06182e-10	Downregulated	significant
MSTRG.23486.4	TMEM231	1065.68	0	0	0	266.421	-24.6587	3.53314	-6.97925	2.96763e-12	2.46713e-10	Downregulated	significant
MSTRG.23544.5	KLHL36	0	12969.6	0	0	3242.39	-28.0596	3.67792	-7.62922	2.36187e-14	3.7817e-11	Downregulated	significant
MSTRG.23654.14	SPG7	444.392	0	0	0	111.098	-23.4687	3.51141	-6.68355	2.33224e-11	9.45969e-10	Downregulated	significant
MSTRG.23658.2	CHMP1A	768.198	0	0	0	192.05	-24.213	3.52248	-6.87386	6.24888e-12	4.01561e-10	Downregulated	significant
MSTRG.23728.3	RTN4RL1	530.087	0	0	0	132.522	-23.7058	3.51386	-6.74637	1.51592e-11	7.31051e-10	Downregulated	significant
MSTRG.23753.2	LOC101927864	0	391.717	0	0	97.9293	-23.2203	3.54607	-6.54818	5.82435e-11	1.79122e-09	Downregulated	significant
MSTRG.23778.12	ANKFY1	6437.56	5224.4	12.0098	66.2055	2935.04	-7.22172	2.1912	-3.29578	0.000981473	0.0172086	Downregulated	significant
MSTRG.23781.2	SMTNL2	15.3028	412.037	0	0	106.835	-9.99253	3.05811	-3.26755	0.00108481	0.0188194	Downregulated	significant
MSTRG.23801.4	ENO3	0	658.13	0	0	164.532	-24.0022	3.55305	-6.75538	1.4246e-11	7.06945e-10	Downregulated	significant
MSTRG.23810.2	KIF1C	2640.03	0	0	0	660.008	-25.8967	3.57068	-7.25259	4.08881e-13	1.03825e-10	Downregulated	significant
MSTRG.23825.4	NUP88	918.778	0	0	0	229.694	-24.4569	3.52803	-6.93217	4.14446e-12	3.11396e-10	Downregulated	significant
MSTRG.23854.3	ALOX12	2352.95	868.099	0	0	805.263	-12.9071	2.87902	-4.48315	7.35499e-06	0.000186994	Downregulated	significant
MSTRG.23877.9	EIF5A	2351.12	4489.51	0	0	1710.16	-13.9936	2.86353	-4.88685	1.02462e-06	2.73565e-05	Downregulated	significant
MSTRG.23888.2	SENP3-EIF4A1	9135.75	0	0	0	2283.94	-27.5954	3.63012	-7.60181	2.92021e-14	3.87743e-11	Downregulated	significant
MSTRG.23898.5	WRAP53	735.757	1.12887	0	0	184.221	-10.7793	3.25758	-3.30898	0.000936351	0.0164786	Downregulated	significant
MSTRG.23898.8	WRAP53	2832.23	0	0	0	708.059	-25.9933	3.5739	-7.27309	3.51354e-13	9.87611e-11	Downregulated	significant
MSTRG.23943.5	NDEL1	14.6906	575.723	0	0	147.603	-10.459	3.0711	-3.40562	0.00066015	0.0121482	Downregulated	significant
MSTRG.23954.1	STX8	500.094	0	0	0	125.024	-23.6233	3.5128	-6.72492	1.75684e-11	7.91229e-10	Downregulated	significant
MSTRG.23961.6	SCO1	2653.5	0	0	0	663.375	-25.9004	3.57091	-7.25315	4.07179e-13	1.03825e-10	Downregulated	significant
MSTRG.2398.1	TOR1AIP2	1156.89	1.12887	0	0	289.504	-11.4313	3.27478	-3.49071	0.000481742	0.00919462	Downregulated	significant
MSTRG.2398.2	TOR1AIP2	5885.44	1113.06	0	0	1749.63	-14.0266	2.90899	-4.82181	1.42264e-06	3.7845e-05	Downregulated	significant
MSTRG.24037.3	ZSWIM7	125.483	197.552	0	0	80.7586	-9.58915	2.9192	-3.28485	0.00102035	0.0178242	Downregulated	significant
MSTRG.24039.1	RPLP1P11	516.621	1.12887	0	0	129.437	-10.2702	3.24748	-3.16251	0.00156414	0.025905	Downregulated	significant
MSTRG.24058.5	RAI1	2797.96	3498.36	5.00408	0	1575.33	-10.271	2.48594	-4.13163	3.60205e-05	0.000854951	Downregulated	significant
MSTRG.24080.2	ZNF286B	274.225	340.918	0	0	153.786	-10.5185	2.8859	-3.64479	0.000267607	0.00544914	Downregulated	significant
MSTRG.24160.10	WSB1	5594.08	0	0	0	1398.52	-26.6276	3.60634	-7.38355	1.54118e-13	7.24545e-11	Downregulated	significant
MSTRG.24196.4	KIAA0100	5015.02	0	0	0	1253.75	-26.7743	3.60116	-7.43492	1.04632e-13	6.05142e-11	Downregulated	significant
MSTRG.24221.20	CORO6	422.356	0	0	0	105.589	-23.3951	3.511	-6.66338	2.67594e-11	1.03943e-09	Downregulated	significant
MSTRG.24291.10	RHBDL3	0	2052.28	0	0	513.07	-25.5515	3.59225	-7.11294	1.13594e-12	1.52365e-10	Downregulated	significant
MSTRG.24309.1	ZNF830	3186.03	7.90207	0	0	798.484	-12.8949	3.19742	-4.0329	5.50931e-05	0.00127526	Downregulated	significant
MSTRG.24315.1	NLE1	0	2075.99	0	0	518.997	-25.5666	3.59274	-7.11617	1.10967e-12	1.52231e-10	Downregulated	significant
MSTRG.24349.7	TBC1D3L	0	526.052	0	0	131.513	-23.5547	3.54872	-6.63751	3.1902e-11	1.16521e-09	Downregulated	significant
MSTRG.24359.3	MRPL45	574.772	677.321	0	0	313.023	-11.5439	2.86847	-4.0244	5.71215e-05	0.00131994	Downregulated	significant
MSTRG.24409.1	MIEN1	2832.23	1936.01	21.0171	0	1197.31	-7.81922	2.53538	-3.08405	0.00204205	0.0327735	Downregulated	significant
MSTRG.24420.3	CASC3	0	888.419	0	0	222.105	-24.4092	3.56121	-6.85419	7.17178e-12	4.43839e-10	Downregulated	significant
MSTRG.24424.4	WIPF2	0	872.615	0	0	218.154	-24.3858	3.56066	-6.84869	7.45297e-12	4.5912e-10	Downregulated	significant
MSTRG.24488.3	TUBG2	0	1784.74	0	0	446.185	-25.3614	3.58642	-7.07151	1.53254e-12	1.74755e-10	Downregulated	significant
MSTRG.24503.7	PSME3	1819.8	3029.88	0	0	1212.42	-13.4974	2.86136	-4.71713	2.3919e-06	6.31071e-05	Downregulated	significant
MSTRG.24554.2	FAM171A2	2611.87	0	0	0	652.969	-25.8825	3.57019	-7.24961	4.1798e-13	1.03825e-10	Downregulated	significant
MSTRG.24577.1	HEXIM1	13091.8	14098.4	0	0	6797.56	-15.9845	2.85225	-5.60418	2.09242e-08	5.67324e-07	Downregulated	significant
MSTRG.24589.1	KIF18B	3466.38	0	0	0	866.595	-26.0396	3.58329	-7.26696	3.67673e-13	1.00816e-10	Downregulated	significant
MSTRG.24637.1	NPEPPS	3512.29	0	0	0	878.072	-26.287	3.5839	-7.33475	2.2213e-13	8.21955e-11	Downregulated	significant
MSTRG.24736.3	ITGA3	2937.52	0	0	0	734.379	-26.0412	3.57558	-7.28308	3.26289e-13	9.64859e-11	Downregulated	significant
MSTRG.24776.1	MBTD1	2573.92	0	0	0	643.481	-25.8566	3.56952	-7.24372	4.36529e-13	1.03825e-10	Downregulated	significant
MSTRG.24776.4	MBTD1	0	6180.55	0	0	1545.14	-26.0707	3.64245	-7.15748	8.21746e-13	1.32543e-10	Downregulated	significant
MSTRG.24776.6	MBTD1	1813.07	0	0	0	453.268	-25.3837	3.55437	-7.14156	9.22802e-13	1.38667e-10	Downregulated	significant
MSTRG.24802.2	AKAP1	1777.57	7.90207	0	0	446.368	-12.0559	3.16572	-3.80827	0.000139941	0.00300962	Downregulated	significant
MSTRG.24839.1	LOC100996660	310.952	492.186	0	0	200.785	-10.9032	2.88167	-3.78364	0.00015455	0.00330437	Downregulated	significant
MSTRG.24848.6	TEX14	498.87	0	0	0	124.717	-23.6254	3.51277	-6.72559	1.74883e-11	7.91229e-10	Downregulated	significant
MSTRG.24860.5	PRR11	5597.75	2135.82	0	0	1933.39	-14.1707	2.87396	-4.9307	8.19338e-07	2.19412e-05	Downregulated	significant
MSTRG.24860.7	PRR11	2135.04	0	0	0	533.76	-25.6059	3.56114	-7.19037	6.46177e-13	1.22516e-10	Downregulated	significant
MSTRG.24894.4	METTL2A	141.397	467.351	0	0	152.187	-10.5033	2.9147	-3.60355	0.000313904	0.00629774	Downregulated	significant
MSTRG.24945.4	SMURF2	0	423.325	0	0	105.831	-22.8795	3.54638	-6.45151	1.10745e-10	3.08058e-09	Downregulated	significant
MSTRG.24945.6	SMURF2	0	2980.21	0	0	745.053	-26.0571	3.60883	-7.22037	5.18449e-13	1.09681e-10	Downregulated	significant
MSTRG.24955.3	LRRC37A3	1149.54	0	0	0	287.386	-24.7564	3.53592	-7.0014	2.5341e-12	2.25512e-10	Downregulated	significant
MSTRG.24982.4	PITPNC1	0	4841.71	0	0	1210.43	-26.7246	3.63105	-7.36004	1.8386e-13	7.86207e-11	Downregulated	significant
MSTRG.25049.4	NAT9	0	354.464	0	0	88.6161	-23.1595	3.54615	-6.53087	6.53871e-11	1.95628e-09	Downregulated	significant
MSTRG.2506.8	NEK7	0	2482.38	0	0	620.595	-25.8126	3.60045	-7.16926	7.54069e-13	1.28706e-10	Downregulated	significant
MSTRG.25072.3	MRPS7	459.083	452.676	0	0	227.94	-11.0863	2.87402	-3.85741	0.000114593	0.00250673	Downregulated	significant
MSTRG.25118.6	QRICH2	6220.26	2300.63	0	0	2130.22	-14.3105	2.87495	-4.97766	6.43565e-07	1.72802e-05	Downregulated	significant
MSTRG.25152.16	SEC14L1	781.053	0	0	0	195.263	-22.9862	3.52296	-6.52467	6.8153e-11	2.02397e-09	Downregulated	significant
MSTRG.25179.1	TMC6	1844.9	2608.81	0	12.9815	1116.67	-8.43287	2.53045	-3.33256	0.000860512	0.0153459	Downregulated	significant
MSTRG.25216.1	EIF4A3	10011.7	0	0	0	2502.92	-27.7215	3.63456	-7.6272	2.39911e-14	3.7817e-11	Downregulated	significant
MSTRG.25219.12	SGSH	1053.44	1558.97	0	0	653.102	-12.6049	2.86268	-4.40317	1.0668e-05	0.000267585	Downregulated	significant
MSTRG.25296.1	PYCR1	2784.49	2457.55	0	0	1310.51	-13.6096	2.85566	-4.76584	1.88066e-06	4.98313e-05	Downregulated	significant
MSTRG.25303.2	FASN	3804.27	0	0	1.29815	951.391	-11.5711	3.38416	-3.41918	0.000628106	0.0116292	Downregulated	significant
MSTRG.25324.4	FOXK2	0	495.573	0	0	123.893	-23.6031	3.54787	-6.65273	2.87701e-11	1.09614e-09	Downregulated	significant
MSTRG.25398.6	RAB12	668.424	0	0	0	167.106	-24.0235	3.51875	-6.82728	8.65394e-12	5.11543e-10	Downregulated	significant
MSTRG.25488.1	RIOK3	5229.26	0	0	0	1307.31	-26.8276	3.60314	-7.44563	9.64848e-14	5.87614e-11	Downregulated	significant
MSTRG.25594.6	TPGS2	38.5629	3453.21	0	0	872.942	-13.0234	3.09896	-4.20251	2.63974e-05	0.00063708	Downregulated	significant
MSTRG.2564.25	PPP1R12B	0.61211	2424.81	1.00082	0	606.605	-11.1769	3.18488	-3.50936	0.000449184	0.00863472	Downregulated	significant
MSTRG.25644.5	RPL17	5826.68	0	0	0	1456.67	-26.5326	3.60827	-7.35325	1.93438e-13	7.97469e-11	Downregulated	significant
MSTRG.25651.3	SKA1	2875.69	0	0	0	718.924	-26.014	3.5746	-7.27747	3.4015e-13	9.83383e-11	Downregulated	significant
MSTRG.25661.2	SMAD4	1838.78	0	0	0	459.695	-25.4027	3.55498	-7.14566	8.95663e-13	1.36527e-10	Downregulated	significant
MSTRG.25683.2	TXNL1	5659.57	22.5774	0	0	1420.54	-13.726	3.16385	-4.33837	1.43541e-05	0.000356484	Downregulated	significant
MSTRG.25780.1	CTDP1	0	1696.69	0	0	424.172	-25.1235	3.58435	-7.0092	2.39677e-12	2.19634e-10	Downregulated	significant
MSTRG.25846.1	SBNO2	334.824	1052.1	3.00245	0	347.483	-8.81209	2.54855	-3.45768	0.000544841	0.0102505	Downregulated	significant
MSTRG.25868.2	ADAMTSL5	318.909	213.356	0	0	133.066	-10.3099	2.89359	-3.563	0.000366637	0.00723296	Downregulated	significant
MSTRG.25928.5	ZNF77	288.304	743.924	0	0	258.057	-11.2652	2.89056	-3.89724	9.72966e-05	0.00215832	Downregulated	significant
MSTRG.25959.1	ZBTB7A	3202.56	0	0	0	800.64	-26.1609	3.57959	-7.30835	2.70438e-13	8.91017e-11	Downregulated	significant
MSTRG.25959.2	ZBTB7A	1673.51	0	0	0	418.377	-25.2741	3.55094	-7.11757	1.09847e-12	1.5147e-10	Downregulated	significant
MSTRG.25967.1	ANKRD24	854.506	330.758	0	0	296.316	-11.4648	2.88809	-3.9697	7.19626e-05	0.00163468	Downregulated	significant
MSTRG.2597.23	ZC3H11A	249.741	1996.97	0	0	561.677	-12.3873	2.93979	-4.21365	2.51276e-05	0.000607895	Downregulated	significant
MSTRG.2597.3	ZC3H11A	1622.7	0	0	0	405.676	-25.0038	3.54964	-7.04404	1.86744e-12	1.96242e-10	Downregulated	significant
MSTRG.26013.2	RPL36	0	1098.39	0	0	274.597	-24.6802	3.56824	-6.91662	4.62555e-12	3.33202e-10	Downregulated	significant
MSTRG.26038.2	KHSRP	0	2614.46	0	0	653.614	-25.8828	3.6031	-7.18347	6.79641e-13	1.25778e-10	Downregulated	significant
MSTRG.26038.3	KHSRP	2461.3	4576.43	0	1.29815	1759.76	-12.517	2.70097	-4.63427	3.58194e-06	9.35528e-05	Downregulated	significant
MSTRG.261.1	TARDBP	2867.12	0	0	0	716.781	-26.0099	3.57446	-7.27659	3.42362e-13	9.83383e-11	Downregulated	significant
MSTRG.26145.1	ATG4D	1044.26	0	0	0	261.065	-24.6299	3.53242	-6.97253	3.11285e-12	2.55874e-10	Downregulated	significant
MSTRG.26181.7	PRKCSH	0	3669.95	0	0	917.487	-25.3718	3.61811	-7.01244	2.34197e-12	2.16905e-10	Downregulated	significant
MSTRG.26218.5	ZNF791	1.22422	319.47	0	0	80.1734	-9.57823	3.2285	-2.96677	0.00300947	0.0459104	Downregulated	significant
MSTRG.2622.15	LEMD1	33.054	431.227	0	0	116.07	-10.1122	3.00503	-3.36509	0.000765192	0.0138235	Downregulated	significant
MSTRG.26296.4	PKN1	0	1505.91	0	0	376.477	-25.1301	3.57959	-7.02041	2.21225e-12	2.13243e-10	Downregulated	significant
MSTRG.26300.20	TECR	445.616	0	0	0	111.404	-23.4725	3.51143	-6.68459	2.3158e-11	9.40248e-10	Downregulated	significant
MSTRG.26327.5	UCA1	664.14	2870.71	0	0	883.713	-13.0411	2.90033	-4.49644	6.91022e-06	0.00017602	Downregulated	significant
MSTRG.26368.1	ANO8	1803.89	0	0	0	450.972	-25.3759	3.55415	-7.13978	9.34806e-13	1.39056e-10	Downregulated	significant
MSTRG.26371.4	MVB12A	2511.49	0	0	0	627.872	-25.8281	3.56841	-7.23799	4.55384e-13	1.06004e-10	Downregulated	significant
MSTRG.26391.1	CCDC124	402.156	0	0	0	100.539	-23.3093	3.51073	-6.63946	3.1483e-11	1.15621e-09	Downregulated	significant
MSTRG.26400.6	IQCN	3062.39	920.027	0	0	995.604	-13.2132	2.8867	-4.57726	4.71101e-06	0.000121639	Downregulated	significant
MSTRG.26402.3	JUND	0	2006	0	0	501.5	-25.5216	3.59129	-7.10652	1.19006e-12	1.54971e-10	Downregulated	significant
MSTRG.26409.14	GDF15	10503.8	1.12887	11.009	0	2628.99	-9.88945	3.02947	-3.26441	0.00109691	0.0189965	Downregulated	significant
MSTRG.26418.1	KXD1	0	581.367	0	0	145.342	-23.0596	3.55043	-6.49486	8.31122e-11	2.37353e-09	Downregulated	significant
MSTRG.26442.14	GATAD2A	0	2994.89	0	0	748.722	-26.0686	3.60905	-7.22312	5.08091e-13	1.08457e-10	Downregulated	significant
MSTRG.26444.2	YJEFN3	10365.5	10021	0	0	5096.61	-15.569	2.8524	-5.45821	4.80947e-08	1.30006e-06	Downregulated	significant
MSTRG.26491.8	C19orf12	1254.21	0	0	0	313.553	-24.8699	3.53923	-7.02693	2.11134e-12	2.08929e-10	Downregulated	significant
MSTRG.26491.9	C19orf12	4.28477	1615.41	1.00082	1.29815	405.498	-9.46616	2.74518	-3.44829	0.00056415	0.0105665	Downregulated	significant
MSTRG.2651.1	SRGAP2	0	4509.83	0	0	1127.46	-26.1507	3.62776	-7.20851	5.65654e-13	1.1228e-10	Downregulated	significant
MSTRG.26517.1	CEBPA	953.668	0	0	0	238.417	-23.7694	3.52927	-6.73494	1.63999e-11	7.61746e-10	Downregulated	significant
MSTRG.26546.15	GRAMD1A	1898.15	2.25774	0	0	475.103	-12.1459	3.2503	-3.73686	0.000186335	0.00392548	Downregulated	significant
MSTRG.26559.2	GAPDHS	874.093	0	0	0	218.523	-24.3872	3.52641	-6.9156	4.65898e-12	3.35009e-10	Downregulated	significant
MSTRG.2657.4	MAPKAPK2	0	2666.39	0	0	666.596	-25.909	3.60396	-7.18905	6.52424e-13	1.22832e-10	Downregulated	significant
MSTRG.26600.1	CAPNS1	713.108	5827.22	0	0	1635.08	-13.9288	2.93524	-4.74538	2.08114e-06	5.50346e-05	Downregulated	significant
MSTRG.26600.2	CAPNS1	0	13237.1	0	0	3309.28	-28.0994	3.67889	-7.638	2.20614e-14	3.7817e-11	Downregulated	significant
MSTRG.26614.10	ZNF146	203.221	1549.94	0	0	438.289	-12.0294	2.9394	-4.09247	4.26807e-05	0.00100092	Downregulated	significant
MSTRG.26653.12	HNRNPL	607.826	0	0	0	151.956	-23.7743	3.51652	-6.76074	1.37288e-11	6.87648e-10	Downregulated	significant
MSTRG.26685.4	PAF1	1380.31	0	0	0	345.077	-25.0107	3.543	-7.0592	1.67466e-12	1.82669e-10	Downregulated	significant
MSTRG.26708.6	AKT2	2035.88	0	0	0	508.97	-25.4761	3.55944	-7.15732	8.22713e-13	1.32543e-10	Downregulated	significant
MSTRG.26723.5	COQ8B	53.2536	2588.49	0	0	660.437	-12.6209	3.05976	-4.1248	3.7105e-05	0.000878878	Downregulated	significant
MSTRG.26805.21	ZNF45	4.28477	1080.33	2.00163	0	271.653	-9.03681	2.89316	-3.12351	0.00178708	0.0291911	Downregulated	significant
MSTRG.26864.2	RTN2	361.757	351.078	0	0	178.209	-10.7312	2.88032	-3.7257	0.000194775	0.00409043	Downregulated	significant
MSTRG.26865.1	PPM1N	254.026	371.397	0	0	156.356	-10.5424	2.88747	-3.65108	0.000261135	0.00533899	Downregulated	significant
MSTRG.26875.2	VASP	0	1729.43	0	0	432.356	-25.3131	3.58513	-7.06059	1.65797e-12	1.82017e-10	Downregulated	significant
MSTRG.26888.1	DMPK	3008.52	0	0	0	752.13	-25.7453	3.57668	-7.1981	6.10585e-13	1.18726e-10	Downregulated	significant
MSTRG.26888.3	DMPK	2105.66	0	0	0	526.415	-25.5827	3.56094	-7.18426	6.75701e-13	1.25778e-10	Downregulated	significant
MSTRG.26915.1	AP2S1	2946.7	0	0	0	736.675	-26.0467	3.57572	-7.28433	3.23274e-13	9.6474e-11	Downregulated	significant
MSTRG.26921.1	PRKD2	1746.96	0	0	0	436.741	-25.333	3.55277	-7.1305	1.00004e-12	1.45115e-10	Downregulated	significant
MSTRG.26936.6	CCDC9	0	1492.36	0	0	373.091	-25.0918	3.57923	-7.0104	2.37637e-12	2.18902e-10	Downregulated	significant
MSTRG.26942.2	EHD2	791.459	0	0	0	197.865	-24.254	3.52335	-6.88379	5.82821e-12	3.83417e-10	Downregulated	significant
MSTRG.26947.2	NOP53	408.278	0	0	0	102.069	-23.3502	3.5108	-6.65096	2.91189e-11	1.10316e-09	Downregulated	significant
MSTRG.26978.17	FUT1	0	2717.18	0	0	679.296	-25.8026	3.60478	-7.15788	8.19341e-13	1.32543e-10	Downregulated	significant
MSTRG.27096.1	ZNF473	0	2530.92	0	0	632.73	-25.5705	3.6013	-7.10035	1.24442e-12	1.59046e-10	Downregulated	significant
MSTRG.27143.6	KLK7	0	904.223	0	0	226.056	-24.432	3.56176	-6.85954	6.90811e-12	4.32852e-10	Downregulated	significant
MSTRG.27180.5	ZNF83	2326.63	3692.53	0	18.174	1509.33	-8.37891	2.54828	-3.28806	0.00100879	0.0176376	Downregulated	significant
MSTRG.27185.16	ZNF28	1156.89	0	0	0	289.222	-24.771	3.53616	-7.00507	2.46866e-12	2.22486e-10	Downregulated	significant
MSTRG.27226.7	TNNT1	0	336.403	0	0	84.1006	-23.0835	3.54642	-6.50897	7.56696e-11	2.19529e-09	Downregulated	significant
MSTRG.27254.5	U2AF2	0	7955.13	0	0	1988.78	-27.4064	3.65465	-7.49905	6.42796e-14	5.18453e-11	Downregulated	significant
MSTRG.27276.2	ZNF264	2865.29	0	0	0	716.322	-26.009	3.57443	-7.2764	3.42836e-13	9.83383e-11	Downregulated	significant
MSTRG.27276.6	ZNF264	12.8543	4072.95	0	0	1021.45	-13.2501	3.17979	-4.16696	3.08683e-05	0.000739213	Downregulated	significant
MSTRG.27330.2	xlocXLOC_044832	44.0719	219	0	0	65.7681	-9.29251	2.97847	-3.11989	0.00180916	0.029501	Downregulated	significant
MSTRG.27344.9	UBE2M	763.302	0	0	0	190.825	-24.203	3.5223	-6.87136	6.35933e-12	4.05286e-10	Downregulated	significant
MSTRG.27395.2	NSFL1C	1219.32	961.795	0	0	545.28	-12.3446	2.86211	-4.31312	1.60967e-05	0.000398041	Downregulated	significant
MSTRG.27448.1	MAVS	1083.44	0	0	0	270.859	-24.6813	3.53374	-6.98448	2.85911e-12	2.42204e-10	Downregulated	significant
MSTRG.27484.3	MCM8	256.474	850.037	0	0	276.628	-11.3654	2.89982	-3.91936	8.87831e-05	0.0019793	Downregulated	significant
MSTRG.27501.6	SLX4IP	0	521.537	0	0	130.384	-23.5483	3.54859	-6.63596	3.22405e-11	1.17651e-09	Downregulated	significant
MSTRG.27529.8	KIF16B	12.2422	2270.15	3.00245	0	571.349	-9.53703	2.81742	-3.38502	0.000711736	0.0129803	Downregulated	significant
MSTRG.27535.8	RRBP1	0	13053.1	0	0	3263.27	-28.0758	3.67823	-7.63297	2.29405e-14	3.7817e-11	Downregulated	significant
MSTRG.27616.6	FRG1BP	942.65	0	0	0	235.662	-23.814	3.52888	-6.74831	1.49577e-11	7.27444e-10	Downregulated	significant
MSTRG.27668.1	CBFA2T2	0	713.444	0	0	178.361	-23.627	3.555	-6.64611	3.00931e-11	1.12889e-09	Downregulated	significant
MSTRG.27710.14	CEP250	2891	603.944	3.00245	0	874.486	-10.146	2.56235	-3.95963	7.50655e-05	0.00169893	Downregulated	significant
MSTRG.27715.2	FER1L4	547.839	4186.97	0	0	1183.7	-13.4628	2.93227	-4.59125	4.406e-06	0.000114148	Downregulated	significant
MSTRG.27721.16	RBM39	213.626	533.954	0	0	186.895	-10.7997	2.89688	-3.72804	0.000192973	0.00405789	Downregulated	significant
MSTRG.27721.2	RBM39	682.503	0	0	0	170.626	-24.046	3.51927	-6.83268	8.33432e-12	4.9798e-10	Downregulated	significant
MSTRG.27741.12	EPB41L1	343.394	2635.91	0	0	744.825	-12.7944	2.93505	-4.35918	1.30549e-05	0.000325527	Downregulated	significant
MSTRG.27741.19	EPB41L1	1039.36	3224.05	0	0	1065.85	-13.3115	2.88315	-4.61699	3.89344e-06	0.000101524	Downregulated	significant
MSTRG.27748.13	RPN2	0	5871.24	0	0	1467.81	-26.987	3.64004	-7.41392	1.22616e-13	6.48502e-11	Downregulated	significant
MSTRG.2777.19	BPNT1	221.584	258.511	0	0	120.024	-10.1609	2.89472	-3.51015	0.000447853	0.00861737	Downregulated	significant
MSTRG.2777.20	BPNT1	84.4712	176.103	0	0	65.1436	-9.27901	2.9411	-3.15495	0.00160525	0.0265258	Downregulated	significant
MSTRG.2777.6	BPNT1	3277.85	1415.6	0	0	1173.36	-13.4502	2.8711	-4.68467	2.80407e-06	7.37154e-05	Downregulated	significant
MSTRG.27795.2	CHD6	4374.75	0	0	0	1093.69	-26.5879	3.59429	-7.39727	1.39016e-13	6.932e-11	Downregulated	significant
MSTRG.27799.13	SRSF6	5528.58	0	0	0	1382.14	-26.9082	3.60578	-7.46252	8.48835e-14	5.59334e-11	Downregulated	significant
MSTRG.27812.3	OSER1-AS1	397.872	3.3866	0	0	100.315	-9.90262	3.16368	-3.1301	0.00174748	0.0285765	Downregulated	significant
MSTRG.27915.2	TMEM189-UBE2V1	17.1391	460.578	0	0	119.429	-10.1534	3.05313	-3.32555	0.000882441	0.0156715	Downregulated	significant
MSTRG.27919.2	CEBPB	0	906.481	0	0	226.62	-24.4358	3.56184	-6.86045	6.86439e-12	4.30449e-10	Downregulated	significant
MSTRG.27965.2	CASS4	1454.37	0	0	0	363.594	-24.4292	3.54511	-6.89095	5.54194e-12	3.7108e-10	Downregulated	significant
MSTRG.27984.5	STX16-NPEPL1	12222.6	8412.32	0	0	5158.74	-15.5865	2.85546	-5.45849	4.80208e-08	1.2985e-06	Downregulated	significant
MSTRG.27994.26	GNAS	3842.83	0	0	0	960.707	-26.4099	3.58814	-7.36033	1.83458e-13	7.86207e-11	Downregulated	significant
MSTRG.280.18	FBXO44	37.3387	184.005	0	0	55.336	-9.04325	2.99216	-3.02231	0.00250852	0.0392721	Downregulated	significant
MSTRG.28028.3	NTSR1	301.158	3365.15	0	0	916.578	-13.0938	2.95793	-4.42668	9.56965e-06	0.000240938	Downregulated	significant
MSTRG.28031.2	YTHDF1	91.8165	2220.48	0	0	578.075	-12.4288	3.01311	-4.12489	3.70913e-05	0.000878812	Downregulated	significant
MSTRG.28045.4	GID8	959.177	503.475	0	0	365.663	-11.7682	2.87455	-4.09392	4.24149e-05	0.000995265	Downregulated	significant
MSTRG.28069.30	DNAJC5	3440.06	0	0	0	860.015	-26.2541	3.58293	-7.32755	2.34406e-13	8.37516e-11	Downregulated	significant
MSTRG.2808.4	TP53BP2	0	1575.9	0	0	393.975	-25.1923	3.58138	-7.03425	2.00341e-12	2.04386e-10	Downregulated	significant
MSTRG.2808.5	TP53BP2	2023.02	0	0	0	505.756	-25.5325	3.55916	-7.17373	7.29818e-13	1.28046e-10	Downregulated	significant
MSTRG.28101.7	RNA5-8SN2	0	105578	0	0	26394.6	-30	3.77649	-7.94389	1.95933e-15	2.03044e-11	Downregulated	significant
MSTRG.28130.11	RNA45SN3	19921.1	0	0	0	4980.28	-28.6654	3.6683	-7.81435	5.52487e-15	2.11047e-11	Downregulated	significant
MSTRG.28130.7	RNA45SN3	0	259030	0	0	64757.5	-30	3.81679	-7.86001	3.84117e-15	2.03044e-11	Downregulated	significant
MSTRG.28130.8	RNA45SN1	0	89494.4	0	0	22373.6	-30	3.76894	-7.9598	1.72318e-15	2.03044e-11	Downregulated	significant
MSTRG.28130.9	RNA45SN3	0	270164	0	15.5778	67544.9	-14.0865	3.47495	-4.05373	5.04067e-05	0.00117049	Downregulated	significant
MSTRG.28172.1	USP16	4.89688	4769.47	0	1.29815	1193.92	-11.9403	3.0805	-3.87609	0.000106149	0.00233665	Downregulated	significant
MSTRG.28173.2	BACH1	3575.95	0	0	0	893.987	-26.1601	3.58475	-7.29762	2.92906e-13	9.33904e-11	Downregulated	significant
MSTRG.28216.4	PAXBP1	1448.87	0	0	0	362.216	-24.4225	3.54495	-6.88937	5.60404e-12	3.72942e-10	Downregulated	significant
MSTRG.28235.9	RCAN1	2.44844	523.795	0	0	131.561	-10.293	3.18952	-3.22712	0.00125042	0.0212431	Downregulated	significant
MSTRG.2825.11	WDR26	4275.59	707.8	0	0	1245.85	-13.5367	2.91787	-4.63923	3.49702e-06	9.13953e-05	Downregulated	significant
MSTRG.28262.16	DYRK1A	429.089	3149.54	0	0	894.658	-13.0589	2.93116	-4.45518	8.38216e-06	0.000212036	Downregulated	significant
MSTRG.28275.10	TTC3	2127.7	2273.54	0	0	1100.31	-13.3574	2.85617	-4.67669	2.91536e-06	7.65159e-05	Downregulated	significant
MSTRG.28275.25	TTC3	359.921	2858.29	0	0	804.554	-12.9057	2.93665	-4.3947	1.10924e-05	0.000277884	Downregulated	significant
MSTRG.28296.13	WRB-SH3BGR	2.44844	277.701	0	0	70.0375	-9.38313	3.18042	-2.95028	0.00317487	0.0481386	Downregulated	significant
MSTRG.28329.1	NDUFV3	1631.27	0	0	0	407.818	-25.2381	3.54986	-7.10959	1.16387e-12	1.53176e-10	Downregulated	significant
MSTRG.2833.13	ENAH	0	10428.5	0	0	2607.12	-27.7777	3.66753	-7.57396	3.6201e-14	4.1079e-11	Downregulated	significant
MSTRG.28346.2	RRP1B	0	1359.16	0	0	339.789	-24.99	3.57562	-6.98899	2.76863e-12	2.37821e-10	Downregulated	significant
MSTRG.28368.2	LRRC3	0	345.434	0	0	86.3584	-23.112	3.54626	-6.51727	7.15978e-11	2.10604e-09	Downregulated	significant
MSTRG.28403.3	FAM207A	0	1101.77	0	0	275.444	-24.6979	3.56835	-6.92137	4.47312e-12	3.29001e-10	Downregulated	significant
MSTRG.28408.35	ADARB1	0	1337.71	0	0	334.427	-24.9679	3.57502	-6.98397	2.86945e-12	2.42412e-10	Downregulated	significant
MSTRG.28433.2	MCM3AP	3167.06	1952.94	0	0	1280	-13.5757	2.86057	-4.7458	2.07685e-06	5.49391e-05	Downregulated	significant
MSTRG.28468.1	PEX26	0	628.779	0	0	157.195	-23.9351	3.55203	-6.73842	1.60113e-11	7.52728e-10	Downregulated	significant
MSTRG.28471.1	PI4KAP1	59.3747	1363.67	0	0	355.762	-11.7284	3.01494	-3.89008	0.000100212	0.00221933	Downregulated	significant
MSTRG.28487.6	SLC25A1	0	655.872	0	0	163.968	-23.9978	3.55297	-6.7543	1.43524e-11	7.09597e-10	Downregulated	significant
MSTRG.28495.7	GNB1L	0	2757.82	0	0	689.456	-25.9515	3.60543	-7.19789	6.11508e-13	1.18726e-10	Downregulated	significant
MSTRG.28501.2	UFD1	1448.87	0	0	0	362.216	-24.4225	3.54495	-6.88937	5.60404e-12	3.72942e-10	Downregulated	significant
MSTRG.28558.6	PI4KAP2	0	852.295	0	0	213.074	-24.3544	3.55995	-6.84123	7.85186e-12	4.78559e-10	Downregulated	significant
MSTRG.28738.3	KREMEN1	1294	0	0	0	323.5	-24.7705	3.54044	-6.99644	2.62554e-12	2.31344e-10	Downregulated	significant
MSTRG.2874.1	CDC42BPA	0	6006.71	0	0	1501.68	-27.0186	3.64111	-7.42043	1.16743e-13	6.42814e-11	Downregulated	significant
MSTRG.2874.2	CDC42BPA	0	2642.68	0	0	660.67	-25.8964	3.60357	-7.18631	6.65655e-13	1.24738e-10	Downregulated	significant
MSTRG.2874.21	CDC42BPA	0	3832.51	0	0	958.127	-26.3898	3.62006	-7.28989	3.1021e-13	9.55062e-11	Downregulated	significant
MSTRG.28765.2	THOC5	9665.83	7.90207	18.0147	0	2422.94	-9.06295	2.91856	-3.10528	0.00190097	0.0308055	Downregulated	significant
MSTRG.28765.4	THOC5	672.097	0	0	0	168.024	-23.5805	3.51888	-6.70113	2.06809e-11	8.81045e-10	Downregulated	significant
MSTRG.28818.1	MORC2	3635.94	0	0	0	908.984	-25.3411	3.58553	-7.06761	1.57622e-12	1.76975e-10	Downregulated	significant
MSTRG.28820.7	RNF185	1503.95	203.196	6.0049	0	428.289	-8.13047	2.56959	-3.16411	0.00155561	0.0257955	Downregulated	significant
MSTRG.28834.3	DRG1	2311.94	0	0	0	577.985	-25.7159	3.56468	-7.21407	5.43033e-13	1.10799e-10	Downregulated	significant
MSTRG.28842.1	PISD	588.238	0	0	0	147.059	-23.8473	3.51582	-6.78284	1.17839e-11	6.24879e-10	Downregulated	significant
MSTRG.28886.2	TXN2	947.547	0	0	0	236.887	-23.777	3.52905	-6.7375	1.6114e-11	7.55689e-10	Downregulated	significant
MSTRG.28886.4	TXN2	0	337.531	0	0	84.3829	-23.0886	3.5464	-6.51045	7.4928e-11	2.17613e-09	Downregulated	significant
MSTRG.28891.9	MPST	73.4532	2040.99	0	0	528.612	-12.2997	3.02343	-4.06812	4.73935e-05	0.00110499	Downregulated	significant
MSTRG.28908.4	RAC2	1796.54	0	0	0	449.136	-25.2811	3.55397	-7.11348	1.13149e-12	1.52365e-10	Downregulated	significant
MSTRG.2895.2	NUP133	7521.61	0	0	0	1880.4	-26.3942	3.62043	-7.29033	3.09186e-13	9.55062e-11	Downregulated	significant
MSTRG.28953.5	LOC400927-CSNK1E	795.131	0	0	0	198.783	-24.2603	3.52349	-6.8853	5.76645e-12	3.80287e-10	Downregulated	significant
MSTRG.28989.10	MIEF1	13115.1	0	0	0	3278.77	-28.0848	3.64794	-7.6988	1.37348e-14	3.15472e-11	Downregulated	significant
MSTRG.28996.8	SLC25A17	0	497.831	0	0	124.458	-23.6195	3.54793	-6.65724	2.79009e-11	1.07195e-09	Downregulated	significant
MSTRG.29010.1	SGSM3	1490.49	0	0	0	372.622	-24.5164	3.54611	-6.91361	4.7249e-12	3.37036e-10	Downregulated	significant
MSTRG.29024.6	RANGAP1	0	3299.68	0	1.29815	825.245	-11.3649	3.40941	-3.33341	0.000857899	0.0153125	Downregulated	significant
MSTRG.29032.2	C22orf46	0	974.213	0	0	243.553	-24.5365	3.56416	-6.88424	5.80966e-12	3.82824e-10	Downregulated	significant
MSTRG.29066.1	POLDIP3	894.905	101.598	0	0	249.126	-11.2147	2.95665	-3.79303	0.000148822	0.00318953	Downregulated	significant
MSTRG.29091.2	SAMM50	1655.76	0	0	0	413.94	-25.2575	3.55049	-7.1138	1.12891e-12	1.52365e-10	Downregulated	significant
MSTRG.29144.4	CDPF1	396.647	363.495	0	0	190.036	-10.8239	2.87868	-3.76003	0.000169894	0.00361131	Downregulated	significant
MSTRG.29176.2	ZBED4	454.186	0	0	0	113.546	-23.4941	3.51162	-6.69038	2.22597e-11	9.2519e-10	Downregulated	significant
MSTRG.29190.3	HDAC10	665.364	0	0	0	166.341	-24.0171	3.51863	-6.82571	8.74937e-12	5.14913e-10	Downregulated	significant
MSTRG.29205.6	ARSA	0	1113.06	0	0	278.266	-24.6034	3.56871	-6.8942	5.41694e-12	3.67269e-10	Downregulated	significant
MSTRG.29229.4	PRKX	0	958.409	0	0	239.602	-24.5119	3.56362	-6.87837	6.05423e-12	3.92821e-10	Downregulated	significant
MSTRG.29310.1	TXLNG	1281.76	0	0	0	320.44	-24.9087	3.54007	-7.03621	1.97542e-12	2.0287e-10	Downregulated	significant
MSTRG.29329.6	PDHA1	0	1053.23	0	0	263.308	-24.6404	3.56678	-6.9083	4.90513e-12	3.45296e-10	Downregulated	significant
MSTRG.29336.16	SH3KBP1	0	5318.1	0	0	1329.52	-26.855	3.63542	-7.38704	1.50134e-13	7.14168e-11	Downregulated	significant
MSTRG.2942.1	EXOC8	2435.59	0	0	0	608.897	-25.7838	3.56702	-7.22839	4.88766e-13	1.07926e-10	Downregulated	significant
MSTRG.2942.2	EXOC8	2275.83	0	0	0	568.957	-25.692	3.56398	-7.2088	5.64465e-13	1.1228e-10	Downregulated	significant
MSTRG.2946.1	xlocXLOC_004161	20.8117	330.758	0	0	87.8925	-9.71089	3.03209	-3.2027	0.00136146	0.0229549	Downregulated	significant
MSTRG.29504.4	PORCN	0	2914.74	0	0	728.684	-26.0323	3.60786	-7.21545	5.37563e-13	1.10478e-10	Downregulated	significant
MSTRG.29504.5	PORCN	196.487	577.98	0	0	193.617	-10.8507	2.90243	-3.73848	0.000185136	0.0039033	Downregulated	significant
MSTRG.29515.1	OTUD5	0	3263.56	0	0	815.889	-26.1858	3.61286	-7.24794	4.23161e-13	1.03825e-10	Downregulated	significant
MSTRG.29530.6	CLCN5	1.83633	2685.58	1.00082	0	672.103	-11.2476	3.11362	-3.61238	0.000303395	0.0060953	Downregulated	significant
MSTRG.29547.1	TSPYL2	1622.7	0	0	0	405.676	-25.0038	3.54964	-7.04404	1.86744e-12	1.96242e-10	Downregulated	significant
MSTRG.29577.3	HUWE1	1060.17	8604.23	14.0114	45.4351	2430.96	-7.34641	2.25247	-3.26148	0.0011083	0.0191731	Downregulated	significant
MSTRG.29681.6	OGT	0	2889.9	0	0	722.475	-26.0206	3.60748	-7.21297	5.47459e-13	1.11363e-10	Downregulated	significant
MSTRG.29688.1	RPS4X	348.291	2047.77	0	0	599.014	-12.4801	2.92066	-4.27304	1.92822e-05	0.000472741	Downregulated	significant
MSTRG.2972.5	TBCE	0	637.81	0	0	159.453	-23.9596	3.55234	-6.74475	1.53291e-11	7.33605e-10	Downregulated	significant
MSTRG.29758.2	HMGN5	1633.11	1135.64	14.0114	0	695.691	-7.61672	2.51612	-3.02717	0.00246855	0.0387471	Downregulated	significant
MSTRG.29764.3	APOOL	0	2885.39	0	0	721.347	-26.0185	3.60741	-7.21251	5.49297e-13	1.11363e-10	Downregulated	significant
MSTRG.29764.4	APOOL	0	2556.89	0	0	639.221	-25.8527	3.60175	-7.17781	7.08369e-13	1.27113e-10	Downregulated	significant
MSTRG.29783.5	CSTF2	0	347.691	0	0	86.9228	-23.1322	3.54623	-6.52303	6.89026e-11	2.04171e-09	Downregulated	significant
MSTRG.29915.1	UBE2A	5366.37	18.0619	0	0	1346.11	-13.6483	3.17488	-4.29884	1.71692e-05	0.00042352	Downregulated	significant
MSTRG.29915.2	UBE2A	1537.62	0	0	0	384.405	-25.1588	3.54739	-7.09219	1.32008e-12	1.6244e-10	Downregulated	significant
MSTRG.29979.3	RBMX2	9.18165	426.712	0	0	108.973	-10.0211	3.09454	-3.23832	0.00120235	0.0205292	Downregulated	significant
MSTRG.30012.11	RAP2C	0	3315.48	0	0	828.871	-26.1955	3.61356	-7.24922	4.19164e-13	1.03825e-10	Downregulated	significant
MSTRG.30012.12	RAP2C	0	1677.5	0	0	419.374	-25.2715	3.58389	-7.0514	1.77121e-12	1.90863e-10	Downregulated	significant
MSTRG.30090.10	MTM1	0	1722.65	0	0	430.663	-25.3153	3.58497	-7.06151	1.64702e-12	1.81378e-10	Downregulated	significant
MSTRG.30115.5	MAGEA6	669.037	0	0	0	167.259	-23.5679	3.51877	-6.69778	2.11603e-11	8.92965e-10	Downregulated	significant
MSTRG.30142.6	L1CAM	1.22422	2060.18	3.00245	1.29815	516.427	-8.89463	2.74856	-3.2361	0.00121175	0.0206561	Downregulated	significant
MSTRG.30156.3	EMD	336.661	1180.8	0	0	379.364	-11.8211	2.89748	-4.07979	4.50772e-05	0.00105221	Downregulated	significant
MSTRG.30186.3	BRCC3	75.2896	1460.75	0	0	384.011	-11.8386	3.00239	-3.94307	8.04462e-05	0.00180899	Downregulated	significant
MSTRG.30355.2	RNF5	1118.33	1579.29	0	0	674.403	-12.6512	2.86168	-4.4209	9.82896e-06	0.000247311	Downregulated	significant
MSTRG.30398.5	RNA5-8SN5	2845.09	171601	0	0	43611.6	-18.6661	3.06693	-6.08624	1.15592e-09	3.13831e-08	Downregulated	significant
MSTRG.30398.6	RNA5-8SN5	0	62327	0	0	15581.8	-30	3.7522	-7.99531	1.29253e-15	2.03044e-11	Downregulated	significant
MSTRG.30515.4	BRD2	0	327.372	0	0	81.8429	-23.0458	3.54662	-6.49795	8.14203e-11	2.3335e-09	Downregulated	significant
MSTRG.30602.7	BRD2	8742.77	0	0	0	2185.69	-27.2156	3.62798	-7.50157	6.306e-14	5.18453e-11	Downregulated	significant
MSTRG.30694.2	RING1	0	1359.16	0	0	339.789	-24.99	3.57562	-6.98899	2.76863e-12	2.37821e-10	Downregulated	significant
MSTRG.30738.1	PSORS1C1	138.337	116.273	0	0	63.6526	-9.24601	2.93222	-3.15324	0.00161469	0.0266544	Downregulated	significant
MSTRG.30745.4	HLA-B	875.93	269.799	0	0	286.432	-11.4159	2.89829	-3.93885	8.18744e-05	0.00183802	Downregulated	significant
MSTRG.3079.2	FAM110C	1864.49	0	0	0	466.122	-25.4199	3.55558	-7.1493	8.72245e-13	1.34589e-10	Downregulated	significant
MSTRG.30794.6	RXRB	2992	0	0	0	747.999	-26.0683	3.57643	-7.28892	3.12449e-13	9.55062e-11	Downregulated	significant
MSTRG.30806.4	RGL2	0	698.769	0	0	174.692	-24.084	3.55448	-6.77566	1.2384e-11	6.48572e-10	Downregulated	significant
MSTRG.30841.3	HLA-B	0	1898.76	0	0	474.689	-25.4463	3.58899	-7.09011	1.34002e-12	1.6244e-10	Downregulated	significant
MSTRG.30891.8	BRD2	2270.93	0	0	0	567.732	-25.6885	3.56388	-7.20803	5.6767e-13	1.12403e-10	Downregulated	significant
MSTRG.30900.6	YTHDC1	0.61211	4366.46	1.00082	1.29815	1092.34	-10.8966	2.91812	-3.7341	0.000188386	0.00396558	Downregulated	significant
MSTRG.30904.3	NSFP1	605.989	0	0	0	151.497	-23.8905	3.51646	-6.79392	1.09127e-11	5.91593e-10	Downregulated	significant
MSTRG.30951.2	RNA45SN4	0	144217	0	0	36054.3	-30	3.79062	-7.91427	2.48708e-15	2.03044e-11	Downregulated	significant
MSTRG.3096.3	RPS7	3679.39	0	0	0	919.849	-26.2724	3.58609	-7.32618	2.36797e-13	8.40372e-11	Downregulated	significant
MSTRG.30967.1	CEP170	2862.84	1.12887	0	0	715.992	-12.7376	3.31689	-3.84021	0.000122929	0.00267308	Downregulated	significant
MSTRG.30967.5	CEP170	459.695	4147.46	0	0	1151.79	-13.4233	2.94238	-4.56208	5.06505e-06	0.000130341	Downregulated	significant
MSTRG.30971.7	SDCCAG8	40.3993	580.238	0	0	155.159	-10.531	3.00047	-3.50979	0.000448453	0.00862684	Downregulated	significant
MSTRG.31161.5	NPIPA1	23.2602	1539.78	0	0	390.759	-11.8637	3.08584	-3.84457	0.000120764	0.00262956	Downregulated	significant
MSTRG.31229.5	TAF15	0	1244.01	0	0	311.003	-24.8692	3.57232	-6.96164	3.36337e-12	2.69346e-10	Downregulated	significant
MSTRG.31229.6	TAF15	0	460.578	0	0	115.145	-23.5162	3.54704	-6.6298	3.36142e-11	1.21123e-09	Downregulated	significant
MSTRG.31250.9	SYNRG	605.989	0	0	0	151.497	-23.8905	3.51646	-6.79392	1.09127e-11	5.91593e-10	Downregulated	significant
MSTRG.31253.4	TBC1D3	516.621	542.985	0	0	264.902	-11.3031	2.87092	-3.93709	8.24751e-05	0.00184893	Downregulated	significant
MSTRG.31268.3	DDX52	0	1002.43	0	0	250.609	-24.3542	3.5651	-6.83128	8.41616e-12	5.01173e-10	Downregulated	significant
MSTRG.31288.1	CTDP1	0	623.135	0	0	155.784	-23.922	3.55183	-6.7351	1.63817e-11	7.61746e-10	Downregulated	significant
MSTRG.314.9	TMEM51	1.22422	357.851	0	0	89.7688	-9.74138	3.22931	-3.01655	0.00255667	0.0398629	Downregulated	significant
MSTRG.31417.11	MAPT	0	976.471	0	0	244.118	-24.0355	3.56423	-6.74354	1.54575e-11	7.36165e-10	Downregulated	significant
MSTRG.31522.4	DOC2B	1387.04	1509.3	13.0106	11.6833	730.258	-6.87346	2.14523	-3.20406	0.00135505	0.0228516	Downregulated	significant
MSTRG.31524.2	SKA1	1017.33	0	0	0	254.332	-23.805	3.5315	-6.74076	1.57564e-11	7.45979e-10	Downregulated	significant
MSTRG.31638.5	LENG8	2077.5	1027.27	1.00082	0	776.443	-11.4519	2.70884	-4.22762	2.36181e-05	0.000572755	Downregulated	significant
MSTRG.31638.6	LENG8	1084.66	0	0	0	271.165	-24.6842	3.53378	-6.9852	2.84449e-12	2.41469e-10	Downregulated	significant
MSTRG.31785.1	TPBG	6447.97	0	0	0	1611.99	-27.1133	3.61309	-7.50417	6.18192e-14	5.18453e-11	Downregulated	significant
MSTRG.31785.4	TPBG	0	2595.27	0	0	648.817	-25.8733	3.60278	-7.18147	6.89667e-13	1.26378e-10	Downregulated	significant
MSTRG.31820.3	xlocXLOC_055524	0	328.501	0	0	82.1251	-23.0533	3.5466	-6.50013	8.02491e-11	2.30239e-09	Downregulated	significant
MSTRG.31824.6	HNRNPL	4063.19	0	0	0	1015.8	-26.4854	3.59078	-7.37595	1.63175e-13	7.37704e-11	Downregulated	significant
MSTRG.31839.2	FRG1	322.582	0	0	0	80.6455	-23.029	3.5111	-6.55891	5.42036e-11	1.70547e-09	Downregulated	significant
MSTRG.31867.4	MGAT4B	468.264	0	0	0	117.066	-23.2954	3.51195	-6.63319	3.28512e-11	1.19068e-09	Downregulated	significant
MSTRG.31874.7	NLGN2	0	1406.57	0	0	351.642	-25.032	3.57693	-6.99816	2.59342e-12	2.29559e-10	Downregulated	significant
MSTRG.3200.1	SDC1	2932.62	0	3.00245	0	733.906	-9.90602	3.23202	-3.06496	0.00217702	0.0346972	Downregulated	significant
MSTRG.32074.11	GMPR2	1595.16	360.109	8.00653	0	490.819	-7.91573	2.54033	-3.11602	0.00183308	0.0298245	Downregulated	significant
MSTRG.3224.5	UBXN2A	2122.19	107.242	0	0	557.357	-12.3763	2.99979	-4.12571	3.69593e-05	0.000876201	Downregulated	significant
MSTRG.3319.3	FOSL2	0	2046.64	0	0	511.659	-25.5489	3.59214	-7.11245	1.14004e-12	1.52365e-10	Downregulated	significant
MSTRG.3348.8	YPEL5	1971.61	0	0	0	492.902	-25.4066	3.55803	-7.14064	9.28984e-13	1.38814e-10	Downregulated	significant
MSTRG.3372.22	BIRC6	382.569	11222.1	31.0253	50.6277	2921.57	-7.15137	2.32503	-3.07582	0.00209923	0.0336011	Downregulated	significant
MSTRG.3486.11	PPM1B	763.302	0	0	0	190.825	-24.203	3.5223	-6.87136	6.35933e-12	4.05286e-10	Downregulated	significant
MSTRG.3563.9	EML6	1986.91	0	0	0	496.727	-25.5116	3.55837	-7.16946	7.5296e-13	1.28706e-10	Downregulated	significant
MSTRG.3565.2	RTN4	50.8052	179.49	0	0	57.5738	-9.10056	2.97184	-3.06226	0.00219673	0.0349767	Downregulated	significant
MSTRG.3568.2	RPS27A	727.799	0	0	0	181.95	-24.0738	3.52097	-6.83727	8.07156e-12	4.87148e-10	Downregulated	significant
MSTRG.3645.2	LGALSL	1218.71	0	0	0	304.678	-24.8381	3.53812	-7.02013	2.21669e-12	2.13416e-10	Downregulated	significant
MSTRG.3727.5	ATP6V1B1	474.998	0	0	0	118.749	-23.3146	3.51212	-6.63833	3.17251e-11	1.16086e-09	Downregulated	significant
MSTRG.3871.4	KCMF1	0	4540.31	0	0	1135.08	-26.6332	3.62807	-7.34088	2.12188e-13	8.21955e-11	Downregulated	significant
MSTRG.3878.2	TGOLN2	3736.93	631.037	0	0	1091.99	-13.3465	2.91728	-4.57499	4.76245e-06	0.000122829	Downregulated	significant
MSTRG.3890.4	CAPG	106.507	349.949	0	0	114.114	-10.0878	2.9255	-3.44823	0.000564265	0.0105665	Downregulated	significant
MSTRG.3897.11	ST3GAL5	0	646.841	0	0	161.71	-23.9781	3.55265	-6.74937	1.48494e-11	7.23487e-10	Downregulated	significant
MSTRG.39.2	LOC729737	820.84	0	0	0	205.21	-24.3032	3.52445	-6.89561	5.36327e-12	3.64462e-10	Downregulated	significant
MSTRG.39.3	LOC729737	658.631	0	0	0	164.658	-24.0002	3.51838	-6.82137	9.01779e-12	5.24565e-10	Downregulated	significant
MSTRG.39.6	LOC729737	979.989	2462.06	0	0	860.512	-13.0028	2.87565	-4.52168	6.13507e-06	0.000156971	Downregulated	significant
MSTRG.3934.4	EIF2AK3	948.771	0	0	0	237.193	-23.7729	3.5291	-6.73626	1.6251e-11	7.59996e-10	Downregulated	significant
MSTRG.4019.31	INPP4A	0	1072.42	0	0	268.106	-24.4551	3.56741	-6.85516	7.12324e-12	4.42197e-10	Downregulated	significant
MSTRG.4021.3	MGAT4A	0	1861.5	0	0	465.376	-25.4148	3.58816	-7.08297	1.41095e-12	1.64931e-10	Downregulated	significant
MSTRG.4051.1	RNF149	377.06	4023.28	8.00653	0	1102.09	-9.08641	2.58899	-3.50964	0.000448714	0.00862914	Downregulated	significant
MSTRG.4058.51	MAP4K4	0	5943.49	0	0	1485.87	-27.0047	3.64061	-7.41763	1.19234e-13	6.46661e-11	Downregulated	significant
MSTRG.408.1	MINOS1	3632.26	0	0	0	908.066	-25.3369	3.58548	-7.06654	1.58846e-12	1.77666e-10	Downregulated	significant
MSTRG.4085.1	MALL	0	738.28	0	0	184.57	-24.1584	3.55589	-6.79391	1.09133e-11	5.91593e-10	Downregulated	significant
MSTRG.4140.4	ZC3H6	0	1612.02	0	0	403.006	-25.069	3.58229	-6.99804	2.59568e-12	2.29559e-10	Downregulated	significant
MSTRG.4145.3	TTL	1107.31	0	0	0	276.827	-24.7108	3.53453	-6.99124	2.72473e-12	2.3702e-10	Downregulated	significant
MSTRG.419.29	EMC1	0	681.836	0	0	170.459	-24.0426	3.55388	-6.76517	1.33155e-11	6.76058e-10	Downregulated	significant
MSTRG.4194.10	SLC35F5	0	759.728	0	0	189.932	-24.1949	3.55666	-6.80271	1.02669e-11	5.68825e-10	Downregulated	significant
MSTRG.4194.9	SLC35F5	0	1914.56	0	0	478.64	-25.4577	3.58933	-7.0926	1.31612e-12	1.6244e-10	Downregulated	significant
MSTRG.4279.2	AMMECR1L	0	1106.29	0	0	276.573	-24.6093	3.5685	-6.89627	5.33866e-12	3.63592e-10	Downregulated	significant
MSTRG.4282.2	HS6ST1	0	932.445	0	0	233.111	-24.4747	3.56273	-6.86965	6.43602e-12	4.08043e-10	Downregulated	significant
MSTRG.4324.5	MGAT5	0	7965.29	0	0	1991.32	-27.4083	3.65471	-7.49946	6.40828e-14	5.18453e-11	Downregulated	significant
MSTRG.4324.8	MGAT5	0	3780.58	3.00245	0	945.895	-10.2729	3.27755	-3.13433	0.00172249	0.0282309	Downregulated	significant
MSTRG.436.4	EIF4G3	1579.86	0	0	0	394.964	-25.1942	3.54852	-7.09991	1.24842e-12	1.59052e-10	Downregulated	significant
MSTRG.4380.1	RND3	3092.38	2.25774	7.00572	0	775.411	-8.77277	2.91649	-3.00799	0.00262984	0.040869	Downregulated	significant
MSTRG.4398.6	LYPD6B	0	331.887	0	0	82.9718	-23.0612	3.54651	-6.50251	7.89921e-11	2.27445e-09	Downregulated	significant
MSTRG.4512.10	PHOSPHO2-KLHL23	3373.95	5520.16	0	0	2223.53	-14.3724	2.85904	-5.02699	4.98237e-07	1.3387e-05	Downregulated	significant
MSTRG.4530.2	EIF2S2P4	75.9017	716.831	0	0	198.183	-10.8842	2.96629	-3.66931	0.000243209	0.00500816	Downregulated	significant
MSTRG.4560.2	MAP3K20	0	7529.55	0	1.29815	1882.71	-12.5541	3.44792	-3.64108	0.000271501	0.00551865	Downregulated	significant
MSTRG.4560.3	MAP3K20	0	1582.67	0	0	395.668	-25.1292	3.58155	-7.0163	2.27826e-12	2.1562e-10	Downregulated	significant
MSTRG.4569.1	SP3	0	6426.64	0	0	1606.66	-27.1139	3.64428	-7.44014	1.00582e-13	5.97286e-11	Downregulated	significant
MSTRG.4608.10	MIR4444-1	0	10902.6	0	0	2725.65	-27.8386	3.66965	-7.58619	3.29462e-14	4.01299e-11	Downregulated	significant
MSTRG.4608.13	HNRNPA3	1901.83	1.12887	0	0	475.739	-12.1478	3.29702	-3.68448	0.000229169	0.00473602	Downregulated	significant
MSTRG.4608.8	MIR4444-1	0	22794.1	0	0	5698.52	-28.8507	3.70496	-7.78707	6.85817e-15	2.13948e-11	Downregulated	significant
MSTRG.4610.2	NFE2L2	0	4536.92	0	0	1134.23	-26.6363	3.62803	-7.34179	2.10758e-13	8.21955e-11	Downregulated	significant
MSTRG.4649.3	DNAJC10	2614.94	0	0	0	653.734	-25.8782	3.57024	-7.24831	4.2199e-13	1.03825e-10	Downregulated	significant
MSTRG.465.9	KDM1A	0	527.181	0	0	131.795	-23.5375	3.54875	-6.63261	3.29794e-11	1.19372e-09	Downregulated	significant
MSTRG.4666.5	FAM171B	9.79376	230.289	0	0	60.0207	-9.16036	3.08441	-2.96989	0.00297906	0.0454958	Downregulated	significant
MSTRG.4695.1	GLS	0	7453.91	0	0	1863.48	-27.3112	3.65156	-7.47934	7.46964e-14	5.41555e-11	Downregulated	significant
MSTRG.476.3	RPL11	3242.35	4167.78	0	0	1852.53	-14.109	2.85556	-4.94088	7.77689e-07	2.08397e-05	Downregulated	significant
MSTRG.4762.3	SNORA105B	0	1267.72	0	0	316.93	-24.8954	3.57301	-6.96763	3.22314e-12	2.61729e-10	Downregulated	significant
MSTRG.4777.2	SGO2	42.2356	4217.45	0	0	1064.92	-13.3102	3.10512	-4.28653	1.81489e-05	0.000447001	Downregulated	significant
MSTRG.4805.5	STRADB	64.2716	2019.54	0	0	520.954	-12.2786	3.032	-4.04969	5.12864e-05	0.00118989	Downregulated	significant
MSTRG.4872.1	RPE	0	7447.14	0	0	1861.79	-27.3159	3.65151	-7.48072	7.39191e-14	5.41555e-11	Downregulated	significant
MSTRG.4891.7	MREG	0	828.589	0	0	207.147	-24.3177	3.55911	-6.83251	8.34396e-12	4.9798e-10	Downregulated	significant
MSTRG.4927.2	CTDSP1	0	1666.21	0	0	416.552	-25.2661	3.58362	-7.05044	1.78349e-12	1.90982e-10	Downregulated	significant
MSTRG.4927.3	CTDSP1	0	566.692	0	0	141.673	-23.7983	3.54996	-6.70381	2.03048e-11	8.71039e-10	Downregulated	significant
MSTRG.4937.2	ZNF142	1157.5	397.361	0	0	388.715	-11.8564	2.88883	-4.10423	4.05672e-05	0.000955814	Downregulated	significant
MSTRG.4937.3	ZNF142	858.179	10.1598	0	0	217.085	-11.0161	3.11321	-3.5385	0.000402406	0.00784619	Downregulated	significant
MSTRG.4945.20	TTLL4	66.1079	1073.55	0	0	284.915	-11.408	2.99479	-3.80927	0.000139379	0.00299835	Downregulated	significant
MSTRG.4945.9	STK36	2453.34	0	0	0	613.334	-25.5353	3.56735	-7.15807	8.18184e-13	1.32543e-10	Downregulated	significant
MSTRG.4950.4	SLC23A3	5.50899	410.908	0	0	104.104	-9.95517	3.12884	-3.18175	0.00146389	0.024497	Downregulated	significant
MSTRG.5060.10	xlocXLOC_007863	0	451.547	0	0	112.887	-23.4868	3.54686	-6.62187	3.54681e-11	1.25997e-09	Downregulated	significant
MSTRG.5076.3	MIR5703	2602.08	0	0	0	650.52	-25.8746	3.57002	-7.24775	4.23748e-13	1.03825e-10	Downregulated	significant
MSTRG.511.1	SYF2	18134.4	0	15.0122	0	4537.35	-10.2329	3.30735	-3.09398	0.00197488	0.0318447	Downregulated	significant
MSTRG.511.2	SYF2	5231.09	0	0	0	1307.77	-26.8286	3.60316	-7.44586	9.63126e-14	5.87614e-11	Downregulated	significant
MSTRG.5146.7	SH3BP4	0	994.533	0	0	248.633	-24.5647	3.56484	-6.89082	5.54712e-12	3.7108e-10	Downregulated	significant
MSTRG.5180.12	UBE2F-SCLY	336.661	295.763	0	0	158.106	-10.5585	2.88433	-3.66066	0.000251567	0.00516701	Downregulated	significant
MSTRG.522.6	CEP85	2848.76	0	0	0	712.19	-26.0011	3.57416	-7.27474	3.47088e-13	9.83383e-11	Downregulated	significant
MSTRG.522.8	CEP85	0	1901.01	0	0	475.253	-25.448	3.58903	-7.09048	1.33651e-12	1.6244e-10	Downregulated	significant
MSTRG.523.2	UBXN11	326.867	0	0	0	81.7167	-23.0502	3.511	-6.56514	5.19836e-11	1.65505e-09	Downregulated	significant
MSTRG.5248.5	BOK	366.042	0	0	0	91.5105	-23.2055	3.51055	-6.61024	3.83708e-11	1.3142e-09	Downregulated	significant
MSTRG.5268.9	ING5	0	1256.43	0	0	314.107	-24.8784	3.57268	-6.9635	3.31933e-12	2.67321e-10	Downregulated	significant
MSTRG.5353.4	TATDN2	433.374	710.058	4.00327	0	286.859	-8.12651	2.51084	-3.23656	0.00120978	0.0206268	Downregulated	significant
MSTRG.5355.2	SEC13	100.386	182.877	0	0	70.8157	-9.39953	2.9312	-3.20671	0.00134261	0.0226704	Downregulated	significant
MSTRG.5364.35	ATG7	0	3156.31	3.00245	0	789.829	-10.0124	3.26891	-3.06293	0.00219181	0.0349053	Downregulated	significant
MSTRG.5411.12	NR2C2	1.83633	5515.65	0	0	1379.37	-26.9058	3.3142	-8.11836	4.72536e-16	2.03044e-11	Downregulated	significant
MSTRG.5553.54	CLASP2	1372.96	0	0	0	343.241	-25.0037	3.54278	-7.05765	1.6934e-12	1.84214e-10	Downregulated	significant
MSTRG.5572.8	ACAA1	58.1505	284.475	0	0	85.6563	-9.67381	2.96009	-3.26808	0.00108279	0.0187885	Downregulated	significant
MSTRG.558.1	PIGV	420.52	195.294	0	0	153.953	-10.5203	2.89762	-3.63066	0.0002827	0.00571306	Downregulated	significant
MSTRG.558.4	PIGV	323.806	699.898	0	0	255.926	-11.2533	2.88447	-3.90132	9.56682e-05	0.00212572	Downregulated	significant
MSTRG.5591.9	ACVR2B	4399.85	1364.8	0	0	1441.16	-13.7468	2.88364	-4.76716	1.86844e-06	4.95278e-05	Downregulated	significant
MSTRG.56.9	PLEKHN1	531.312	4.51547	0	0	133.957	-10.3197	3.15064	-3.27544	0.00105498	0.0183732	Downregulated	significant
MSTRG.5648.3	SS18L2	190.978	1282.39	0	0	368.343	-11.7785	2.93383	-4.01474	5.95125e-05	0.00137203	Downregulated	significant
MSTRG.5685.1	CDCP1	1776.34	0	0	0	444.086	-25.3561	3.55349	-7.13555	9.64014e-13	1.41938e-10	Downregulated	significant
MSTRG.5685.2	CDCP1	3175.63	0	0	0	793.907	-25.8746	3.57919	-7.22918	4.85929e-13	1.07926e-10	Downregulated	significant
MSTRG.5690.4	EXOSC7	355.636	0	0	0	88.909	-23.1657	3.51059	-6.59882	4.14446e-11	1.38298e-09	Downregulated	significant
MSTRG.5746.1	ATRIP-TREX1	2128.92	0	0	0	532.23	-25.6038	3.56143	-7.18918	6.51801e-13	1.22832e-10	Downregulated	significant
MSTRG.5764.2	P4HTM	2259.91	1627.83	0	0	971.935	-13.1785	2.85908	-4.60933	4.03963e-06	0.000105097	Downregulated	significant
MSTRG.5768.5	IMPDH2	12774.1	10.1598	11.009	14.2796	3202.39	-8.98225	2.60859	-3.44333	0.000574598	0.0107325	Downregulated	significant
MSTRG.5790.7	APEH	6763.21	0	0	0	1690.8	-27.1824	3.61537	-7.51858	5.53738e-14	5.03786e-11	Downregulated	significant
MSTRG.5814.10	SEMA3F	1.22422	1522.84	1.00082	0	381.267	-10.4292	3.11113	-3.35223	0.000801632	0.0144159	Downregulated	significant
MSTRG.5817.1	HYAL2	3160.33	0	0	0	790.081	-25.1832	3.57897	-7.03644	1.97216e-12	2.0287e-10	Downregulated	significant
MSTRG.5857.22	ABHD14B	2610.04	0	0	1.29815	652.834	-11.0281	3.36646	-3.27586	0.00105341	0.01835	Downregulated	significant
MSTRG.5861.7	ALAS1	11296.5	136.593	1.00082	0	2858.52	-13.335	2.92972	-4.55161	5.32376e-06	0.000136779	Downregulated	significant
MSTRG.5871.6	NISCH	0	3917.17	0	0	979.293	-26.4344	3.62104	-7.3002	2.87331e-13	9.30551e-11	Downregulated	significant
MSTRG.5876.9	DNAH1	0	1367.06	0	0	341.765	-24.9975	3.57584	-6.99064	2.73628e-12	2.37039e-10	Downregulated	significant
MSTRG.5890.5	PRKCD	591.911	0	0	0	147.978	-23.8381	3.51595	-6.77999	1.20187e-11	6.34404e-10	Downregulated	significant
MSTRG.6014.1	ARL6IP5	882.051	0	0	0	220.513	-24.3993	3.5267	-6.91845	4.5661e-12	3.31241e-10	Downregulated	significant
MSTRG.6038.4	MIR4444-2	0	361.238	0	0	90.3094	-23.1853	3.54609	-6.53828	6.22322e-11	1.88575e-09	Downregulated	significant
MSTRG.604.15	RCC1	0	627.65	0	0	156.913	-23.9372	3.55199	-6.73911	1.59358e-11	7.50055e-10	Downregulated	significant
MSTRG.604.18	RCC1	0	2348.04	0	0	587.011	-25.737	3.59803	-7.15308	8.48546e-13	1.33701e-10	Downregulated	significant
MSTRG.604.4	RCC1	2228.69	0	0	0	557.173	-25.6163	3.56304	-7.18945	6.50546e-13	1.22832e-10	Downregulated	significant
MSTRG.6089.12	DCBLD2	0	889.548	0	0	222.387	-24.4109	3.56125	-6.85458	7.15234e-12	4.43318e-10	Downregulated	significant
MSTRG.612.6	TRNAU1AP	474.998	0	0	0	118.749	-23.3146	3.51212	-6.63833	3.17251e-11	1.16086e-09	Downregulated	significant
MSTRG.6129.5	CD47	2174.83	2414.65	0	0	1147.37	-13.4178	2.85612	-4.69793	2.62816e-06	6.92043e-05	Downregulated	significant
MSTRG.6176.12	MYH15	132.828	1520.58	0	0	413.353	-11.9449	2.96622	-4.02696	5.6502e-05	0.00130637	Downregulated	significant
MSTRG.6204.1	xlocXLOC_009143	103.447	176.103	0	0	69.8875	-9.38052	2.93054	-3.20096	0.00136972	0.0230797	Downregulated	significant
MSTRG.64.1	UBE2J2	0	1301.58	0	0	325.396	-24.2789	3.57399	-6.79321	1.09667e-11	5.93725e-10	Downregulated	significant
MSTRG.6426.7	HMCES	110.792	302.537	0	0	103.332	-9.94465	2.92223	-3.4031	0.000666251	0.0122368	Downregulated	significant
MSTRG.646.1	ZCCHC17	1184.43	0	0	0	296.108	-24.8069	3.53704	-7.01348	2.32467e-12	2.16801e-10	Downregulated	significant
MSTRG.6461.12	ATP2C1	493.973	0	0	0	123.493	-23.6105	3.51263	-6.72161	1.79724e-11	8.03569e-10	Downregulated	significant
MSTRG.6542.6	COPB2	2957.1	17238.9	0	0	5049.01	-15.5555	2.9127	-5.34058	9.26516e-08	2.50029e-06	Downregulated	significant
MSTRG.6564.27	TFDP2	0	1085.97	0	0	271.493	-24.3075	3.56784	-6.81293	9.56287e-12	5.43941e-10	Downregulated	significant
MSTRG.660.7	KHDRBS1	0	8691.15	0	0	2172.79	-27.5233	3.65885	-7.52239	5.37829e-14	5.02751e-11	Downregulated	significant
MSTRG.6622.1	SIAH2	1439.68	463.965	0	0	475.912	-12.1484	2.88915	-4.20483	2.61284e-05	0.000630967	Downregulated	significant
MSTRG.6622.4	SIAH2	0	4290.83	0	0	1072.71	-26.5576	3.62546	-7.32531	2.38341e-13	8.40372e-11	Downregulated	significant
MSTRG.6700.1	SSR3	1794.71	0	0	0	448.677	-25.2762	3.55393	-7.11218	1.14225e-12	1.52365e-10	Downregulated	significant
MSTRG.6700.2	SSR3	10119.4	0	0	0	2529.85	-27.734	3.63508	-7.62956	2.35565e-14	3.7817e-11	Downregulated	significant
MSTRG.6704.15	CCNL1	1716.36	0	0	0	429.089	-25.3084	3.55202	-7.12508	1.04023e-12	1.48009e-10	Downregulated	significant
MSTRG.6747.14	TRIM59-IFT80	0	873.744	0	0	218.436	-24.3875	3.5607	-6.84908	7.43245e-12	4.58207e-10	Downregulated	significant
MSTRG.6749.8	SMC4	1176.48	308.181	0	0	371.164	-11.7898	2.90195	-4.06271	4.85063e-05	0.0011293	Downregulated	significant
MSTRG.6763.1	RPL23AP42	6638.34	0	0	7.78888	1661.53	-9.74564	3.26043	-2.98907	0.00279827	0.0431363	Downregulated	significant
MSTRG.6784.2	SKIL	0	2087.28	0	0	521.819	-25.5689	3.59297	-7.11636	1.10817e-12	1.52231e-10	Downregulated	significant
MSTRG.6790.4	RPL22L1	0	1157.09	0	0	289.272	-24.7708	3.5701	-6.93841	3.96545e-12	3.01881e-10	Downregulated	significant
MSTRG.680.6	TXLNA	0	3038.91	0	0	759.728	-26.0894	3.6097	-7.2276	4.91622e-13	1.07926e-10	Downregulated	significant
MSTRG.6840.4	MRPL47	0	422.197	0	0	105.549	-23.3996	3.54636	-6.59819	4.16218e-11	1.38724e-09	Downregulated	significant
MSTRG.6889.4	DVL3	8267.77	0	0	0	2066.94	-27.4595	3.62528	-7.57446	3.6063e-14	4.1079e-11	Downregulated	significant
MSTRG.6889.5	DVL3	1874.89	0	0	0	468.723	-25.4272	3.55582	-7.15087	8.6229e-13	1.34082e-10	Downregulated	significant
MSTRG.6892.2	PSMD2	12676.8	0	0	0	3169.2	-28.0407	3.64628	-7.69023	1.46876e-14	3.1937e-11	Downregulated	significant
MSTRG.6968.25	LPP	0	3891.21	0	0	972.802	-26.2775	3.62074	-7.25748	3.94355e-13	1.03825e-10	Downregulated	significant
MSTRG.7001.10	ATP13A3	1942.84	0	0	0	485.71	-25.4695	3.55738	-7.15961	8.09049e-13	1.32465e-10	Downregulated	significant
MSTRG.7055.2	UBXN7	4514.31	8939.5	15.0122	31.1555	3375	-8.18828	2.15316	-3.80292	0.000143001	0.00307214	Downregulated	significant
MSTRG.7145.15	UVSSA	0	347.691	0	0	86.9228	-23.1322	3.54623	-6.52303	6.89026e-11	2.04171e-09	Downregulated	significant
MSTRG.7182.2	HTT	0	1063.39	0	0	265.848	-23.9416	3.56711	-6.71177	1.92281e-11	8.39634e-10	Downregulated	significant
MSTRG.7388.3	TBC1D19	0	1218.05	0	0	304.512	-24.8395	3.57155	-6.95484	3.52972e-12	2.79522e-10	Downregulated	significant
MSTRG.7439.14	N4BP2	0	3282.75	0	0	820.687	-26.1943	3.61312	-7.24978	4.17453e-13	1.03825e-10	Downregulated	significant
MSTRG.7536.5	SRP72	11077.4	0	0	0	2769.34	-27.8604	3.63946	-7.65507	1.93206e-14	3.7817e-11	Downregulated	significant
MSTRG.7574.5	ANKRD17	6321.26	0	4.00327	0	1581.32	-10.6051	3.25458	-3.25853	0.00111989	0.0193222	Downregulated	significant
MSTRG.76.2	AURKAIP1	660.467	0	0	0	165.117	-24.0151	3.51845	-6.82548	8.7629e-12	5.15332e-10	Downregulated	significant
MSTRG.7625.13	SHROOM3	0	321.727	0	0	80.4318	-23.0224	3.54678	-6.49106	8.52349e-11	2.43069e-09	Downregulated	significant
MSTRG.7690.5	HPSE	0	1491.23	0	0	372.809	-25.092	3.5792	-7.01051	2.37459e-12	2.18902e-10	Downregulated	significant
MSTRG.772.1	MEAF6	3228.27	106.114	0	0	833.596	-12.957	3.02629	-4.28147	1.85662e-05	0.000456299	Downregulated	significant
MSTRG.7748.1	HERC5	1460.5	0	0	0	365.124	-24.4355	3.54528	-6.89242	5.48513e-12	3.70239e-10	Downregulated	significant
MSTRG.775.1	GNL2	6006.64	0	0	0	1501.66	-27.0196	3.60972	-7.48525	7.14114e-14	5.41555e-11	Downregulated	significant
MSTRG.7794.1	H2AFZ	0	1819.73	0	0	454.934	-25.388	3.58722	-7.07735	1.46937e-12	1.70454e-10	Downregulated	significant
MSTRG.7852.1	NPNT	1732.27	0	0	0	433.068	-25.3218	3.55241	-7.12806	1.01792e-12	1.46915e-10	Downregulated	significant
MSTRG.7871.1	RPL34	1813.68	0	0	0	453.421	-25.3843	3.55438	-7.14168	9.21978e-13	1.38667e-10	Downregulated	significant
MSTRG.7872.4	GAR1	0	791.336	0	0	197.834	-23.3743	3.55779	-6.56989	5.03508e-11	1.61458e-09	Downregulated	significant
MSTRG.7872.5	GAR1	1167.91	129.82	0	0	324.432	-11.5957	2.95336	-3.92625	8.62787e-05	0.00192828	Downregulated	significant
MSTRG.7880.11	SEC24B	0	3143.9	0	0	785.974	-26.1339	3.6112	-7.23691	4.59028e-13	1.06004e-10	Downregulated	significant
MSTRG.7880.12	SEC24B	1.83633	1907.79	0	0	477.406	-12.1527	3.2602	-3.72759	0.00019332	0.00406199	Downregulated	significant
MSTRG.8010.4	LARP1B	56.9263	830.847	1.00082	0	222.193	-9.64683	2.83073	-3.4079	0.00065465	0.0120568	Downregulated	significant
MSTRG.8063.1	USP38	5213.96	0	0	0	1303.49	-26.8299	3.603	-7.44653	9.58276e-14	5.87614e-11	Downregulated	significant
MSTRG.8092.5	PRMT9	74.6775	435.743	0	0	127.605	-10.249	2.95129	-3.47271	0.00051523	0.00974127	Downregulated	significant
MSTRG.8167.10	FNIP2	1654.53	0	0	0	413.634	-25.2563	3.55046	-7.11353	1.13109e-12	1.52365e-10	Downregulated	significant
MSTRG.8294.5	CFAP97	1499.06	0	0	0	374.765	-25.1193	3.54635	-7.08316	1.40903e-12	1.64931e-10	Downregulated	significant
MSTRG.8351.2	TPPP	1495.39	0	0	0	373.846	-25.1204	3.54624	-7.08365	1.40406e-12	1.64779e-10	Downregulated	significant
MSTRG.8423.1	CCT5	17715.7	0	0	0	4428.92	-28.5047	3.6626	-7.78264	7.10245e-15	2.13948e-11	Downregulated	significant
MSTRG.8423.2	CCT5	33289	19.1908	7.00572	59.7147	8343.73	-8.9649	2.67454	-3.35194	0.00080246	0.0144234	Downregulated	significant
MSTRG.8431.15	MARCH6	3282.14	0	0	0	820.534	-26.1895	3.58073	-7.314	2.59307e-13	8.86235e-11	Downregulated	significant
MSTRG.8431.5	MARCH6	0	11526.9	0	0	2881.72	-27.9152	3.6723	-7.60154	2.92622e-14	3.87743e-11	Downregulated	significant
MSTRG.8431.6	MARCH6	0	1618.8	0	0	404.699	-25.2281	3.58246	-7.04214	1.89312e-12	1.97138e-10	Downregulated	significant
MSTRG.8477.11	MTMR12	1195.45	0	0	0	298.863	-24.8156	3.53739	-7.01522	2.29591e-12	2.1562e-10	Downregulated	significant
MSTRG.8575.9	HMGCS1	592.523	0	0	0	148.131	-23.8592	3.51598	-6.78595	1.15328e-11	6.14808e-10	Downregulated	significant
MSTRG.8643.1	DEPDC1B	455.41	0	0	0	113.853	-23.4991	3.51165	-6.69175	2.20516e-11	9.19475e-10	Downregulated	significant
MSTRG.8645.3	SMIM15	811.046	1009.21	0	0	455.063	-12.0837	2.86379	-4.21946	2.44886e-05	0.00059315	Downregulated	significant
MSTRG.869.13	FOXJ3	0	1130	0	0	282.499	-24.6646	3.56925	-6.91031	4.8361e-12	3.42839e-10	Downregulated	significant
MSTRG.8708.12	SMN2	9.18165	764.243	0	0	193.356	-10.8486	3.11424	-3.48355	0.000494813	0.00940613	Downregulated	significant
MSTRG.8708.13	SMN2	0	319.47	0	0	79.8674	-23.0143	3.54685	-6.48866	8.6605e-11	2.46103e-09	Downregulated	significant
MSTRG.872.5	PPIH	0	1102.9	0	0	275.726	-24.6747	3.56839	-6.91481	4.68495e-12	3.35494e-10	Downregulated	significant
MSTRG.8744.2	MRPS27	1353.38	0	0	0	338.344	-24.9727	3.54221	-7.05002	1.78887e-12	1.90982e-10	Downregulated	significant
MSTRG.8753.1	FOXD1	0	1135.64	0	0	283.91	-24.6425	3.56943	-6.90378	5.06369e-12	3.52752e-10	Downregulated	significant
MSTRG.8943.2	NR2F1	4677.75	0	0	0	1169.44	-26.6787	3.59749	-7.41592	1.20784e-13	6.46661e-11	Downregulated	significant
MSTRG.9008.3	LNPEP	0	527.181	0	0	131.795	-23.5375	3.54875	-6.63261	3.29794e-11	1.19372e-09	Downregulated	significant
MSTRG.9008.5	LNPEP	1051.61	0	0	0	262.901	-24.64	3.53267	-6.97489	3.06106e-12	2.52651e-10	Downregulated	significant
MSTRG.9030.26	FER	0	4781.88	0	0	1195.47	-26.7065	3.63047	-7.35621	1.89209e-13	7.89956e-11	Downregulated	significant
MSTRG.9071.6	DCP2	190.978	2483.51	0	0	668.622	-12.6387	2.96934	-4.2564	2.07741e-05	0.000507769	Downregulated	significant
MSTRG.9098.3	MIR1244-2	143.234	5086.68	0	0	1307.48	-13.6062	3.03464	-4.48364	7.33805e-06	0.000186622	Downregulated	significant
MSTRG.9112.6	HSD17B4	0	589.269	0	0	147.317	-23.8519	3.55069	-6.71754	1.8482e-11	8.1592e-10	Downregulated	significant
MSTRG.9184.8	RAPGEF6	0	2691.22	0	0	672.805	-25.7844	3.60436	-7.15365	8.44979e-13	1.33701e-10	Downregulated	significant
MSTRG.9203.7	KIF3A	162.209	941.476	0	0	275.921	-11.3617	2.9298	-3.87798	0.000105326	0.00232043	Downregulated	significant
MSTRG.9204.1	SHROOM1	706.375	409.779	0	0	279.039	-11.3781	2.87637	-3.95572	7.63032e-05	0.00172354	Downregulated	significant
MSTRG.9206.10	SEPT8	0	1251.91	0	0	312.979	-24.87	3.57255	-6.96142	3.36853e-12	2.69452e-10	Downregulated	significant
MSTRG.9215.2	HSPA4	952.444	0	0	0	238.111	-23.7687	3.52923	-6.73481	1.64146e-11	7.61746e-10	Downregulated	significant
MSTRG.923.10	PTPRF	1564.55	1788.13	0	0	838.17	-12.9648	2.85794	-4.53643	5.72147e-06	0.000146622	Downregulated	significant
MSTRG.923.9	PTPRF	10221	1350.13	0	0	2892.79	-14.752	2.92917	-5.03624	4.74776e-07	1.27651e-05	Downregulated	significant
MSTRG.9280.33	BRD8	416.235	591.527	0	0	251.94	-11.2307	2.87458	-3.90689	9.34931e-05	0.00207969	Downregulated	significant
MSTRG.932.5	RNF220	628.637	0	0	0	157.159	-23.9381	3.51728	-6.80586	1.00445e-11	5.60365e-10	Downregulated	significant
MSTRG.9364.2	NDFIP1	1234.63	0	0	0	308.657	-24.4846	3.53862	-6.91926	4.54007e-12	3.30599e-10	Downregulated	significant
MSTRG.9464.1	RBM22	3468.22	0	0	0	867.054	-26.2668	3.58331	-7.33033	2.29588e-13	8.27658e-11	Downregulated	significant
MSTRG.9542.8	RNF145	4723.65	417.681	0	0	1285.33	-13.5817	2.95722	-4.59272	4.37496e-06	0.000113381	Downregulated	significant
MSTRG.9585.3	SLC2A3P1	4952.58	20254.1	0	0	6301.68	-15.8752	2.89247	-5.48847	4.05433e-08	1.09741e-06	Downregulated	significant
MSTRG.9592.5	SPDL1	80.1864	662.645	0	0	185.708	-10.7904	2.95995	-3.64547	0.000266903	0.00543756	Downregulated	significant
MSTRG.9705.7	LMAN2	0	1537.52	0	0	384.379	-25.1327	3.5804	-7.01952	2.2263e-12	2.13603e-10	Downregulated	significant
MSTRG.9741.3	HNRNPAB	0	2313.05	0	0	578.263	-25.7165	3.59738	-7.14867	8.76211e-13	1.34941e-10	Downregulated	significant
MSTRG.9741.4	HNRNPAB	0	434.614	0	0	108.654	-23.4303	3.54655	-6.60651	3.93484e-11	1.3319e-09	Downregulated	significant
MSTRG.9758.1	MAML1	4182.55	0	4.00327	1.29815	1046.96	-9.61468	2.99812	-3.2069	0.00134173	0.0226603	Downregulated	significant
MSTRG.9761.2	RNF130	4.89688	4444.35	0	0	1112.31	-13.373	3.24368	-4.12279	3.7431e-05	0.000885815	Downregulated	significant
MSTRG.9782.5	ZFP62	359.921	0	0	0	89.9802	-23.1795	3.51057	-6.60278	4.03514e-11	1.35841e-09	Downregulated	significant
MSTRG.9816.2	FOXC1	1614.13	0	0	0	403.534	-25.2133	3.54942	-7.1035	1.21634e-12	1.56452e-10	Downregulated	significant
MSTRG.9816.6	FOXC1	0	7039.62	0	0	1759.9	-26.4977	3.64884	-7.26194	3.81572e-13	1.02936e-10	Downregulated	significant
MSTRG.9844.1	TUBB2A	1229.12	107.242	0	0	334.09	-11.638	2.96926	-3.91949	8.8736e-05	0.0019788	Downregulated	significant
MSTRG.9908.11	EEF1E1-BLOC1S5	2429.47	0	0	0	607.366	-25.7805	3.56691	-7.22769	4.91281e-13	1.07926e-10	Downregulated	significant
MSTRG.9928.5	TMEM14C	2158.3	0	0	0	539.575	-25.6214	3.56162	-7.19374	6.30393e-13	1.2095e-10	Downregulated	significant
rna1000	LOC105376689	67.9442	212.227	0	0	70.0428	-9.38351	2.95091	-3.17987	0.00147343	0.0246207	Downregulated	significant
rna100022	SCN8A	2741.64	0	0	0	685.41	-25.9487	3.5724	-7.26365	3.76787e-13	1.0242e-10	Downregulated	significant
rna100046	ACVR1B	660.467	5.64434	0	0	166.528	-10.6337	3.14257	-3.38374	0.000715054	0.0130319	Downregulated	significant
rna100396	SMUG1	124.258	737.151	0	0	215.352	-11.0041	2.93621	-3.74772	0.000178446	0.00377811	Downregulated	significant
rna100445	ZNF385A	47.1325	154.655	0	0	50.4468	-8.90987	2.98061	-2.98928	0.00279637	0.0431153	Downregulated	significant
rna10048	ADAR	739.429	511.377	0	0	312.702	-11.5424	2.8709	-4.02049	5.80766e-05	0.00134008	Downregulated	significant
rna100640	IKZF4	529.475	0	0	0	132.369	-23.7027	3.51384	-6.74552	1.52477e-11	7.33605e-10	Downregulated	significant
rna100641	IKZF4	88.756	104.985	0	0	48.4352	-8.85166	2.95683	-2.99364	0.00275674	0.0425942	Downregulated	significant
rna100664	IKZF4	310.34	0	0	0	77.585	-22.9814	3.51147	-6.54469	5.96199e-11	1.8224e-09	Downregulated	significant
rna100691	SMARCC2	296.873	839.878	0	0	284.188	-11.4044	2.89241	-3.94286	8.05167e-05	0.00181007	Downregulated	significant
rna100708	RNF41	144.458	176.103	0	0	80.1403	-9.57816	2.9161	-3.28457	0.00102136	0.017838	Downregulated	significant
rna100711	RNF41	183.633	247.222	0	0	107.714	-10.0047	2.90098	-3.44875	0.000563183	0.0105511	Downregulated	significant
rna100733	COQ10A	596.195	232.547	2.00163	0	207.686	-8.64027	2.59672	-3.32738	0.000876673	0.0155887	Downregulated	significant
rna100746	STAT2	846.549	0	0	0	211.637	-24.3456	3.5254	-6.90577	4.9931e-12	3.49348e-10	Downregulated	significant
rna100750	STAT2	776.768	0	0	0	194.192	-24.2339	3.5228	-6.87915	6.02119e-12	3.91592e-10	Downregulated	significant
rna100777	RBMS2	113.24	149.011	0	0	65.5627	-9.28846	2.93086	-3.16919	0.00152865	0.0254483	Downregulated	significant
rna100878	STAT6	582.729	0	0	0	145.682	-23.8355	3.51563	-6.77985	1.20299e-11	6.34579e-10	Downregulated	significant
rna100880	STAT6	616.395	0	0	0	154.099	-23.9077	3.51683	-6.79808	1.06024e-11	5.8061e-10	Downregulated	significant
rna100898	SHMT2	167.106	127.562	0	0	73.667	-9.45683	2.92241	-3.23598	0.00121228	0.0206606	Downregulated	significant
rna10104	ZBTB7B	815.943	107.242	0	0	230.796	-11.1044	2.94967	-3.76463	0.000166796	0.00355015	Downregulated	significant
rna101057	B4GALNT1	1376.02	0	0	0	344.006	-25.0066	3.54287	-7.0583	1.68556e-12	1.83609e-10	Downregulated	significant
rna101059	B4GALNT1	893.681	31.6083	0	0	231.322	-11.1077	3.03695	-3.65753	0.000254662	0.00522125	Downregulated	significant
rna101060	B4GALNT1	413.174	0	0	0	103.294	-23.3623	3.51086	-6.65429	2.8467e-11	1.08769e-09	Downregulated	significant
rna10107	ZBTB7B	291.364	31.6083	0	0	80.7432	-9.58959	3.00132	-3.19512	0.0013977	0.0235069	Downregulated	significant
rna101106	AVIL	154.864	34.9949	0	0	47.4647	-8.8233	3.00153	-2.9396	0.00328635	0.049707	Downregulated	significant
rna101163	FAM19A2	88.756	126.433	0	0	53.7973	-9.00305	2.94863	-3.0533	0.0022634	0.0359086	Downregulated	significant
rna101315	LEMD3	777.992	98.2115	0	0	219.051	-11.0291	2.95333	-3.73445	0.000188123	0.00396212	Downregulated	significant
rna101324	MSRB3	1.22422	591.527	0	0	148.188	-10.4647	3.23954	-3.23031	0.00123658	0.0210214	Downregulated	significant
rna101418	MDM1	757.18	0	0	0	189.295	-24.1913	3.52207	-6.86847	6.48919e-12	4.1012e-10	Downregulated	significant
rna101446	MDM2	336.049	0	0	0	84.0121	-23.0837	3.51082	-6.57503	4.86421e-11	1.56792e-09	Downregulated	significant
rna101462	CPM	1057.73	874.873	0	0	483.15	-12.1701	2.86288	-4.251	2.12818e-05	0.000518915	Downregulated	significant
rna101481	FRS2	496.421	0	0	0	124.105	-23.609	3.5127	-6.72105	1.80417e-11	8.05167e-10	Downregulated	significant
rna101531	RAB3IP	340.333	0	0	0	85.0833	-23.105	3.51075	-6.58122	4.666e-11	1.51926e-09	Downregulated	significant
rna101570	CNOT2	105.283	1518.33	0	0	405.903	-11.9186	2.9815	-3.99752	6.40109e-05	0.00146858	Downregulated	significant
rna101571	CNOT2	2781.43	0	0	0	695.357	-25.9684	3.57306	-7.26783	3.653e-13	1.00816e-10	Downregulated	significant
rna101603	TSPAN8	126.707	66.6032	0	0	48.3275	-8.84892	2.96527	-2.98419	0.00284327	0.0437127	Downregulated	significant
rna101700	CAPS2	6.73321	355.593	0	0	90.5816	-9.75436	3.1124	-3.13403	0.00172421	0.0282492	Downregulated	significant
rna101860	PPP1R12A	266.268	133.206	0	0	99.8686	-9.89593	2.91307	-3.39708	0.000681092	0.0124837	Downregulated	significant
rna101890	LIN7A	477.446	1029.53	6.0049	0	378.245	-7.9494	2.50772	-3.16997	0.00152453	0.0253902	Downregulated	significant
rna102117	POC1B-GALNT4	813.495	0	0	0	203.374	-24.2869	3.52417	-6.89151	5.5202e-12	3.70993e-10	Downregulated	significant
rna102205	EEA1	419.908	0	0	0	104.977	-23.389	3.51096	-6.6617	2.70675e-11	1.04867e-09	Downregulated	significant
rna102217	NUDT4	0	11144.2	0	0	2786.05	-27.8537	3.67069	-7.58813	3.2455e-14	4.01299e-11	Downregulated	significant
rna102226	MRPL42	693.521	0	0	0	173.38	-22.8196	3.51968	-6.48344	8.96562e-11	2.52454e-09	Downregulated	significant
rna102229	MRPL42	819.616	0	0	0	204.904	-23.334	3.5244	-6.62071	3.57477e-11	1.26543e-09	Downregulated	significant
rna102360	VEZT	495.197	21.4485	0	0	129.161	-10.2672	3.04009	-3.37726	0.000732116	0.0133037	Downregulated	significant
rna10243	SCAMP3	3348.24	1315.13	0	6.49073	1167.47	-9.5095	2.52638	-3.76408	0.000167161	0.00355697	Downregulated	significant
rna102457	NTN4	0	357.851	0	0	89.4628	-23.1723	3.54612	-6.53456	6.37974e-11	1.91728e-09	Downregulated	significant
rna102472	AMDHD1	135.888	134.335	0	0	67.5559	-9.33179	2.92699	-3.18819	0.00143169	0.0240131	Downregulated	significant
rna102479	LOC102723340	759.017	0	0	0	189.754	-24.1963	3.52214	-6.86978	6.43011e-12	4.08043e-10	Downregulated	significant
rna102497	ELK3	844.712	12.4175	3.00245	0	215.033	-8.12328	2.76313	-2.93989	0.00328334	0.0496708	Downregulated	significant
rna102510	CFAP54	183.633	28.2217	0	0	52.9637	-8.98147	3.01274	-2.98116	0.00287158	0.044072	Downregulated	significant
rna102672	UHRF1BP1L	2012.01	1062.26	0	0	768.568	-12.8398	2.86701	-4.47847	7.51816e-06	0.000190901	Downregulated	significant
rna102952	HCFC2	538.045	0	0	0	134.511	-23.7262	3.51412	-6.75168	1.46144e-11	7.19892e-10	Downregulated	significant
rna10298	ASH1L	1881.01	0	0	0	470.254	-25.4317	3.55597	-7.15184	8.56249e-13	1.34082e-10	Downregulated	significant
rna103000	ALDH1L2	520.906	0	0	0	130.226	-22.5352	3.51357	-6.41375	1.41984e-10	3.91702e-09	Downregulated	significant
rna103069	TCP11L2	152.415	2919.25	12.0098	0	770.919	-7.98826	2.6414	-3.02425	0.00249254	0.0390708	Downregulated	significant
rna103086	RIC8B	181.797	193.036	0	0	93.7083	-9.80386	2.90618	-3.37345	0.000742329	0.0134639	Downregulated	significant
rna103093	RIC8B	0	777.79	0	0	194.447	-24.2235	3.5573	-6.80952	9.7924e-12	5.52388e-10	Downregulated	significant
rna103094	RIC8B	0	339.789	0	0	84.9473	-23.1009	3.54635	-6.51397	7.31887e-11	2.1372e-09	Downregulated	significant
rna103098	RIC8B	1413.97	144.495	0	0	389.617	-11.8598	2.95666	-4.0112	6.04097e-05	0.00139032	Downregulated	significant
rna103104	TMEM263	1058.34	0	0	0	264.585	-24.6493	3.5329	-6.97707	3.01397e-12	2.4979e-10	Downregulated	significant
rna103295	UBE3B	38.5629	617.491	0	0	164.013	-10.6111	3.00667	-3.5292	0.000416822	0.00809586	Downregulated	significant
rna103374	ANKRD13A	336.049	0	0	0	84.0121	-23.0837	3.51082	-6.57503	4.86421e-11	1.56792e-09	Downregulated	significant
rna103430	VPS29	1913.46	1639.12	0	0	888.143	-13.0484	2.85773	-4.566	4.97116e-06	0.000127966	Downregulated	significant
rna103590	MAPKAPK5	932.856	0	0	0	233.214	-24.4755	3.52853	-6.93645	4.02083e-12	3.04654e-10	Downregulated	significant
rna103591	MAPKAPK5	474.385	0	0	0	118.596	-23.4929	3.51211	-6.68912	2.24509e-11	9.28659e-10	Downregulated	significant
rna103649	RPL6	9386.1	102.727	0	0	2372.21	-14.4657	3.09673	-4.67129	2.99308e-06	7.84791e-05	Downregulated	significant
rna103686	OAS3	565.59	0	0	0	141.397	-23.7935	3.51504	-6.76907	1.29611e-11	6.68349e-10	Downregulated	significant
rna103774	RBM19	444.392	132.078	0	0	144.117	-10.4251	2.91747	-3.57333	0.00035247	0.00697402	Downregulated	significant
rna103916	VSIG10	367.266	0	0	0	91.8165	-23.2098	3.51055	-6.61145	3.80586e-11	1.30919e-09	Downregulated	significant
rna104090	SIRT4	86.3075	173.846	0	0	65.0383	-9.27669	2.94021	-3.15512	0.00160434	0.0265162	Downregulated	significant
rna104131	RNF10	495.197	235.933	0	0	182.783	-10.7679	2.89141	-3.72408	0.000196026	0.00411241	Downregulated	significant
rna104220	CAMKK2	629.249	0	0	0	157.312	-23.9393	3.5173	-6.80617	1.00233e-11	5.59961e-10	Downregulated	significant
rna104222	CAMKK2	732.084	0	0	0	183.021	-24.1485	3.52113	-6.85818	6.97429e-12	4.36319e-10	Downregulated	significant
rna104313	MLXIP	1099.35	3.3866	0	0	275.684	-11.3608	3.19807	-3.55239	0.000381752	0.00749619	Downregulated	significant
rna104358	ZCCHC8	1068.74	0	0	0	267.186	-24.6625	3.53325	-6.98012	2.94925e-12	2.45969e-10	Downregulated	significant
rna104435	ABCB9	195.263	443.645	2.00163	0	160.227	-8.2647	2.59852	-3.18054	0.00147002	0.0245842	Downregulated	significant
rna104436	ABCB9	501.93	430.099	0	0	233.007	-11.118	2.87405	-3.86841	0.000109548	0.00240489	Downregulated	significant
rna104437	ABCB9	398.484	220.129	0	0	154.653	-10.5268	2.89233	-3.63954	0.000273121	0.00554597	Downregulated	significant
rna104438	ABCB9	170.167	71.1187	0	0	60.3213	-9.16877	2.95206	-3.10589	0.00189708	0.0307663	Downregulated	significant
rna104491	CDK2AP1	604.153	924.543	0	0	382.174	-11.8318	2.86888	-4.12419	3.72041e-05	0.000880705	Downregulated	significant
rna104505	KMT5A	114.465	1074.68	1.00082	0	297.537	-10.0682	2.7967	-3.60002	0.000318189	0.00637416	Downregulated	significant
rna104539	DDX55	252.189	298.021	0	0	137.553	-10.3576	2.88939	-3.58469	0.000337483	0.00671383	Downregulated	significant
rna104545	DDX55	988.558	235.933	0	0	306.123	-11.5118	2.90961	-3.9565	7.60572e-05	0.00171887	Downregulated	significant
rna104576	TCTN2	373.387	24.8351	0	0	99.5556	-9.89168	3.02164	-3.27361	0.00106181	0.0184842	Downregulated	significant
rna104638	DHX37	970.195	0	0	0	242.549	-24.5262	3.52985	-6.94821	3.69947e-12	2.87625e-10	Downregulated	significant
rna104661	TMEM132B	0	1587.19	0	0	396.797	-25.2012	3.58167	-7.03617	1.97593e-12	2.0287e-10	Downregulated	significant
rna104748	SLC15A4	763.914	1161.6	2.00163	0	481.88	-9.85534	2.56735	-3.83872	0.000123675	0.0026864	Downregulated	significant
rna10483	SEMA4A	80.7986	123.047	0	0	50.9613	-8.92487	2.95488	-3.02038	0.00252454	0.0394308	Downregulated	significant
rna104891	SFSWAP	596.808	171.588	0	0	192.099	-10.8396	2.91022	-3.72468	0.000195565	0.00410487	Downregulated	significant
rna104895	SFSWAP	279.122	234.804	0	0	128.482	-10.2592	2.89207	-3.54736	0.000389109	0.00762205	Downregulated	significant
rna104913	ULK1	4320.89	0	0	0	1080.22	-26.5684	3.5937	-7.39306	1.43493e-13	7.03386e-11	Downregulated	significant
rna104927	NOC4L	59.9868	193.036	0	0	63.2558	-9.23642	2.95985	-3.12057	0.00180504	0.0294398	Downregulated	significant
rna105088	ZNF268	312.788	461.707	0	0	193.624	-10.8508	2.88133	-3.76591	0.000165943	0.00353294	Downregulated	significant
rna105121	MPHOSPH8	2034.04	206.583	0	0	560.156	-12.3835	2.95307	-4.19344	2.74754e-05	0.000661905	Downregulated	significant
rna105123	MPHOSPH8	618.231	27.0928	0	0	161.331	-10.5879	3.0316	-3.49253	0.000478468	0.00913864	Downregulated	significant
rna105168	ZMYM2	182.409	1647.02	0	0	457.357	-12.0908	2.94904	-4.09992	4.13293e-05	0.000971493	Downregulated	significant
rna105169	ZMYM2	470.713	3618.02	0	0	1022.18	-13.2511	2.93329	-4.51749	6.25775e-06	0.000160009	Downregulated	significant
rna105170	ZMYM2	305.443	42.897	0	0	87.085	-9.69861	2.98149	-3.25294	0.00114216	0.0196447	Downregulated	significant
rna105406	PARP4	309.116	67.7321	0	0	94.2119	-9.812	2.95124	-3.32471	0.000885108	0.015704	Downregulated	significant
rna105441	CENPJ	792.071	215.614	0	0	251.921	-11.2307	2.90655	-3.86393	0.000111577	0.00244542	Downregulated	significant
rna105514	WASF3	0	1223.69	0	0	305.923	-24.8151	3.57171	-6.94767	3.71381e-12	2.87904e-10	Downregulated	significant
rna105535	LINC02340	105.283	268.671	0	0	93.4884	-9.80021	2.92475	-3.35078	0.000805829	0.0144739	Downregulated	significant
rna105721	B3GLCT	79.5743	101.598	0	0	45.2931	-8.75485	2.96461	-2.95312	0.00314579	0.0477427	Downregulated	significant
rna105790	N4BP2L2	153.028	47.4124	0	0	50.11	-8.9014	2.98079	-2.98625	0.00282419	0.0434587	Downregulated	significant
rna105791	N4BP2L2	141.397	189.65	0	0	82.7618	-9.62456	2.91512	-3.3016	0.000961345	0.0168852	Downregulated	significant
rna106036	UFM1	237.499	92.5672	0	0	82.5165	-9.6207	2.93224	-3.28101	0.00103436	0.0180454	Downregulated	significant
rna106039	UFM1	97.3255	196.423	0	0	73.4371	-9.45194	2.93144	-3.22433	0.00126268	0.0214332	Downregulated	significant
rna106053	PROSER1	214.239	58.7011	0	0	68.2349	-9.3467	2.96012	-3.15754	0.00159105	0.0263018	Downregulated	significant
rna106206	AKAP11	256.474	10.1598	0	0	66.6585	-9.31321	3.08212	-3.02169	0.0025137	0.039315	Downregulated	significant
rna106207	AKAP11	0	2394.33	0	0	598.582	-25.7636	3.59888	-7.1588	8.13892e-13	1.32543e-10	Downregulated	significant
rna106284	CCDC122	153.64	242.707	0	0	99.0866	-9.88425	2.90768	-3.39936	0.000675437	0.0123942	Downregulated	significant
rna106303	LACC1	541.105	195.294	0	0	184.1	-10.7783	2.90137	-3.71489	0.00020329	0.00425148	Downregulated	significant
rna106339	TSC22D1	0	537.341	0	0	134.335	-23.4905	3.54905	-6.61882	3.62087e-11	1.27549e-09	Downregulated	significant
rna106423	ZC3H13	389.914	0	0	0	97.4786	-23.2082	3.51062	-6.61085	3.8211e-11	1.30995e-09	Downregulated	significant
rna106486	ESD	1562.11	194.165	0	0	439.068	-12.0321	2.94273	-4.08876	4.33678e-05	0.00101555	Downregulated	significant
rna106533	RCBTB2	752.896	0	0	0	188.224	-24.1847	3.52191	-6.86692	6.56012e-12	4.13592e-10	Downregulated	significant
rna106605	SETDB2	191.591	30.4794	0	0	55.5175	-9.04937	3.00644	-3.00999	0.00261252	0.0406386	Downregulated	significant
rna106717	WDFY2	0	1774.58	0	0	443.645	-25.351	3.58619	-7.06906	1.55989e-12	1.76904e-10	Downregulated	significant
rna10696	PRCC	401.544	91.4383	0	0	123.246	-10.1995	2.93662	-3.47319	0.000514303	0.0097306	Downregulated	significant
rna107006	DIS3	1185.05	0	0	0	296.261	-24.5513	3.53706	-6.94117	3.88876e-12	2.97452e-10	Downregulated	significant
rna107106	LMO7	353.8	0	0	0	88.4499	-23.1537	3.5106	-6.59536	4.2423e-11	1.4052e-09	Downregulated	significant
rna107163	FBXL3	0	458.32	0	0	114.58	-23.4996	3.54699	-6.62522	3.46726e-11	1.23885e-09	Downregulated	significant
rna107169	MYCBP2	0	609.589	0	0	152.397	-23.898	3.55137	-6.72922	1.7058e-11	7.78268e-10	Downregulated	significant
rna107172	MYCBP2	0	530.568	0	0	132.642	-23.7078	3.54885	-6.68041	2.38273e-11	9.59189e-10	Downregulated	significant
rna107184	MYCBP2	0	642.326	0	0	160.581	-23.9692	3.5525	-6.74714	1.50785e-11	7.30668e-10	Downregulated	significant
rna107185	MYCBP2	43.4598	498.96	0	0	135.605	-10.3367	2.99099	-3.45594	0.000548378	0.0103022	Downregulated	significant
rna107189	MYCBP2	0	1758.78	0	0	439.694	-25.3392	3.58582	-7.0665	1.58888e-12	1.77666e-10	Downregulated	significant
rna107190	MYCBP2	0	5199.56	0	0	1299.89	-26.7364	3.63437	-7.35656	1.88712e-13	7.89956e-11	Downregulated	significant
rna107243	RNF219	564.978	180.619	0	0	186.399	-10.7962	2.90617	-3.71491	0.000203275	0.00425148	Downregulated	significant
rna107244	RNF219	44.0719	215.614	0	0	64.9214	-9.27382	2.9786	-3.11348	0.00184896	0.0300585	Downregulated	significant
rna10749	ARHGEF11	450.513	0	0	0	112.628	-23.4807	3.51154	-6.68671	2.28236e-11	9.36129e-10	Downregulated	significant
rna10750	ARHGEF11	426.641	0	0	0	106.66	-23.4122	3.51107	-6.66811	2.59112e-11	1.0176e-09	Downregulated	significant
rna10751	ARHGEF11	387.466	0	0	0	96.8665	-23.2044	3.5106	-6.60982	3.84775e-11	1.31627e-09	Downregulated	significant
rna10753	ARHGEF11	377.06	0	0	0	94.265	-23.2447	3.51055	-6.62138	3.5586e-11	1.26249e-09	Downregulated	significant
rna107712	GGACT	233.214	40.6392	0	0	68.4633	-9.35161	2.98432	-3.13358	0.00172688	0.0282798	Downregulated	significant
rna107788	TPP2	350.127	0	0	0	87.5318	-23.0805	3.51063	-6.57444	4.88354e-11	1.57289e-09	Downregulated	significant
rna107800	TEX30	1.83633	294.634	0	0	74.1177	-9.46487	3.20018	-2.95761	0.00310035	0.0471779	Downregulated	significant
rna107809	BIVM-ERCC5	1445.19	0	0	0	361.298	-24.4183	3.54485	-6.88839	5.6428e-12	3.74282e-10	Downregulated	significant
rna107810	ERCC5	8131.88	0	0	0	2032.97	-27.4366	3.62447	-7.56983	3.73704e-14	4.1154e-11	Downregulated	significant
rna107876	LIG4	828.185	0	0	0	207.046	-24.3157	3.52472	-6.89862	5.25114e-12	3.60191e-10	Downregulated	significant
rna107887	LIG4	224.644	94.8249	0	0	79.8673	-9.57361	2.93136	-3.26593	0.00109106	0.0189074	Downregulated	significant
rna107982	ANKRD10	141.397	633.295	0	0	193.673	-10.851	2.92267	-3.71272	0.000205043	0.00428367	Downregulated	significant
rna107983	ANKRD10	134.664	275.444	0	0	102.527	-9.93343	2.91235	-3.41079	0.000647745	0.011954	Downregulated	significant
rna107998	ANKRD10	414.399	1210.15	0	0	406.136	-11.9195	2.88834	-4.12677	3.67901e-05	0.000872445	Downregulated	significant
rna108108	ATP11A	86.9197	775.532	0	0	215.613	-11.0058	2.9605	-3.71756	0.000201154	0.00421119	Downregulated	significant
rna108262	TFDP1	260.759	100.469	0	0	90.3071	-9.75083	2.9274	-3.33088	0.00086572	0.0154144	Downregulated	significant
rna108264	TFDP1	266.268	100.469	0	0	91.6843	-9.77267	2.92737	-3.33838	0.00084269	0.0150611	Downregulated	significant
rna108501	RNASE4	389.302	0	0	0	97.3255	-23.2875	3.51061	-6.63346	3.27917e-11	1.19002e-09	Downregulated	significant
rna108575	ARHGEF40	0	1052.1	0	0	263.026	-24.6401	3.56675	-6.9083	4.90501e-12	3.45296e-10	Downregulated	significant
rna108657	SALL2	197.712	19.1908	0	0	54.2256	-9.0155	3.03842	-2.96717	0.00300554	0.0458827	Downregulated	significant
rna108716	RBM23	110.792	200.938	0	0	77.9326	-9.53771	2.9246	-3.2612	0.00110944	0.0191806	Downregulated	significant
rna108735	RBM23	140.173	211.098	0	0	87.8179	-9.71008	2.91335	-3.33296	0.000859281	0.0153303	Downregulated	significant
rna108739	RBM23	263.82	202.067	0	0	116.472	-10.1177	2.89707	-3.49238	0.00047874	0.00914166	Downregulated	significant
rna108740	RBM23	57.5384	151.268	0	0	52.2017	-8.95931	2.96816	-3.01847	0.00254051	0.0396417	Downregulated	significant
rna108741	RBM23	132.828	174.975	0	0	76.9506	-9.51953	2.91951	-3.26066	0.00111152	0.0192089	Downregulated	significant
rna108753	RBM23	497.646	545.243	0	0	260.722	-11.2801	2.87136	-3.9285	8.5479e-05	0.00191214	Downregulated	significant
rna108754	RBM23	316.461	282.217	0	0	149.669	-10.4794	2.88607	-3.63104	0.000282285	0.00570611	Downregulated	significant
rna108756	RBM23	211.79	877.13	0	0	272.23	-11.3423	2.91101	-3.89634	9.76567e-05	0.00216571	Downregulated	significant
rna108771	HAUS4	31.2176	308.181	0	0	84.8496	-9.66007	3.00253	-3.21731	0.00129401	0.0219327	Downregulated	significant
rna108790	C14orf93	42.8477	256.253	0	0	74.7752	-9.47771	2.9803	-3.18013	0.00147211	0.0246039	Downregulated	significant
rna108838	SLC7A8	324.418	0	0	0	81.1046	-23.0388	3.51105	-6.5618	5.31612e-11	1.68189e-09	Downregulated	significant
rna108861	BCL2L2	2704.3	0	0	0	676.076	-25.9103	3.57178	-7.25419	4.04077e-13	1.03825e-10	Downregulated	significant
rna108871	SLC22A17	89.9802	340.918	0	0	107.725	-10.0047	2.93485	-3.40891	0.000652225	0.0120232	Downregulated	significant
rna108929	AP1G2	108.344	217.871	0	0	81.5537	-9.60321	2.92452	-3.28369	0.00102459	0.0178866	Downregulated	significant
rna108972	DHRS2	0	510.248	0	0	127.562	-23.6176	3.54827	-6.65609	2.81217e-11	1.07777e-09	Downregulated	significant
rna109174	KHNYN	637.819	0	0	0	159.455	-23.9558	3.51761	-6.81023	9.74425e-12	5.51267e-10	Downregulated	significant
rna109355	COCH	371.551	0	0	0	92.8877	-23.2241	3.51054	-6.61553	3.70223e-11	1.29178e-09	Downregulated	significant
rna109453	EGLN3	51.4173	232.547	0	0	70.991	-9.40282	2.96787	-3.1682	0.00153384	0.0255205	Downregulated	significant
rna109517	KIAA0391	323.194	684.094	0	0	251.822	-11.2299	2.88413	-3.8937	9.8728e-05	0.00218887	Downregulated	significant
rna109528	RALGAPA1	4700.39	0	0	0	1175.1	-26.6853	3.5981	-7.4165	1.20253e-13	6.46661e-11	Downregulated	significant
rna109530	RALGAPA1	524.579	0	0	0	131.145	-22.9943	3.51369	-6.54422	5.98087e-11	1.82747e-09	Downregulated	significant
rna109595	SLC25A21	0	666.032	0	0	166.508	-22.651	3.55332	-6.37458	1.8346e-10	5.02847e-09	Downregulated	significant
rna109639	FOXA1	199.548	344.305	0	0	135.963	-10.3407	2.89566	-3.57111	0.000355469	0.00702989	Downregulated	significant
rna109713	MIA2	169.555	39.5104	0	0	52.2662	-8.96226	2.9904	-2.99701	0.00272643	0.0421744	Downregulated	significant
rna109714	MIA2	274.838	24.8351	0	0	74.9182	-9.48163	3.01832	-3.14136	0.00168163	0.0276515	Downregulated	significant
rna109819	FKBP3	408.89	128.691	0	0	134.395	-10.3243	2.91742	-3.53886	0.000401853	0.00783921	Downregulated	significant
rna109827	FANCM	0	851.166	0	0	212.792	-24.3526	3.55991	-6.84079	7.87551e-12	4.78639e-10	Downregulated	significant
rna109903	POLE2	392.363	162.557	0	0	138.73	-10.3701	2.90513	-3.56958	0.000357558	0.00706425	Downregulated	significant
rna109924	NEMF	428.477	1256.43	0	0	421.227	-11.9721	2.88806	-4.14539	3.39243e-05	0.000807822	Downregulated	significant
rna11003	IGSF9	0	1981.16	0	0	495.291	-25.5049	3.59076	-7.10292	1.22147e-12	1.56861e-10	Downregulated	significant
rna110045	TRIM9	42.8477	225.774	0	0	67.1553	-9.32262	2.98015	-3.12824	0.00175856	0.0287518	Downregulated	significant
rna110046	TRIM9	1525.38	1141.29	0	0	666.666	-12.6346	2.861	-4.41614	1.00479e-05	0.000252582	Downregulated	significant
rna110078	FRMD6	6.1211	408.65	0	0	103.693	-9.94945	3.1215	-3.18739	0.00143562	0.024069	Downregulated	significant
rna1101	LOC107984916	552.123	138.851	0	0	172.744	-10.6865	2.91974	-3.66007	0.000252142	0.00517618	Downregulated	significant
rna110119	GPR137C	0	363.495	0	0	90.8739	-23.1926	3.54608	-6.54034	6.13795e-11	1.86484e-09	Downregulated	significant
rna110153	DDHD1	386.242	0	0	0	96.5604	-23.2745	3.51059	-6.62981	3.36125e-11	1.21123e-09	Downregulated	significant
rna110286	KTN1	311.564	0	0	0	77.891	-22.9818	3.51142	-6.54487	5.95457e-11	1.82151e-09	Downregulated	significant
rna110307	PELI2	1.22422	769.888	0	0	192.778	-10.8443	3.24769	-3.33908	0.00084056	0.0150263	Downregulated	significant
rna110402	ACTR10	437.659	75.6341	0	0	128.323	-10.2577	2.95075	-3.47631	0.000508357	0.00962944	Downregulated	significant
rna110413	ARID4A	292.589	234.804	0	0	131.848	-10.2966	2.89147	-3.56101	0.000369425	0.00727725	Downregulated	significant
rna110440	TIMM9	96.1013	110.629	0	0	51.6826	-8.94531	2.95019	-3.03212	0.00242846	0.0382572	Downregulated	significant
rna110449	KIAA0586	1406.63	0	0	0	351.657	-25.0363	3.54376	-7.06491	1.60725e-12	1.78712e-10	Downregulated	significant
rna110496	L3HYPDH	455.41	0	0	0	113.853	-23.4991	3.51165	-6.69175	2.20516e-11	9.19475e-10	Downregulated	significant
rna110573	PPM1A	402.769	0	0	0	100.692	-22.8203	3.51073	-6.50016	8.02362e-11	2.30239e-09	Downregulated	significant
rna110718	WDR89	150.579	58.7011	0	0	52.3201	-8.96355	2.96722	-3.02086	0.00252056	0.039384	Downregulated	significant
rna110795	ZBTB1	0	343.176	0	0	85.794	-23.1169	3.5463	-6.51861	7.09642e-11	2.0897e-09	Downregulated	significant
rna110805	PLEKHG3	1780.02	0	0	0	445.004	-25.3503	3.55358	-7.13374	9.76743e-13	1.43287e-10	Downregulated	significant
rna110928	GPHN	0	354.464	0	0	88.6161	-23.1595	3.54615	-6.53087	6.53871e-11	1.95628e-09	Downregulated	significant
rna111059	DCAF5	1115.26	198.681	0	0	328.486	-11.6136	2.925	-3.97045	7.17359e-05	0.00163	Downregulated	significant
rna111100	SLC39A9	0	4417.26	0	0	1104.31	-26.3858	3.6268	-7.27524	3.45812e-13	9.83383e-11	Downregulated	significant
rna111193	LOC100506411	310.952	165.944	0	0	119.224	-10.1515	2.90302	-3.49686	0.000470776	0.00900241	Downregulated	significant
rna111196	PCNX1	724.126	0	0	0	181.032	-24.1333	3.52083	-6.85443	7.15969e-12	4.43432e-10	Downregulated	significant
rna111325	DPF3	434.598	0	0	0	108.65	-23.4286	3.51121	-6.67252	2.51452e-11	9.9727e-10	Downregulated	significant
rna111346	DCAF4	493.973	128.691	0	0	155.666	-10.5363	2.92119	-3.60686	0.000309929	0.0062211	Downregulated	significant
rna111375	PAPLN	577.22	894.063	0	0	367.821	-11.7766	2.86963	-4.10386	4.06308e-05	0.000957033	Downregulated	significant
rna11144	F11R	7274.93	0	0	0	1818.73	-27.2799	3.61884	-7.5383	4.7615e-14	4.72733e-11	Downregulated	significant
rna111497	LIN52	178.736	62.0877	0	0	60.206	-9.16608	2.95928	-3.0974	0.00195228	0.0315152	Downregulated	significant
rna1115	H6PD	0	929.058	0	0	232.265	-24.4709	3.56262	-6.86879	6.47483e-12	4.09857e-10	Downregulated	significant
rna111616	RPS6KL1	117.525	135.464	0	0	63.2473	-9.23664	2.93249	-3.14977	0.00163401	0.0269401	Downregulated	significant
rna111679	JDP2	0	617.491	0	0	154.373	-23.9136	3.55164	-6.73312	1.66063e-11	7.65042e-10	Downregulated	significant
rna111727	GPATCH2L	377.672	0	0	0	94.418	-23.2431	3.51055	-6.62091	3.56992e-11	1.26483e-09	Downregulated	significant
rna11186	DEDD	770.647	71.1187	1.00082	0	210.692	-9.57037	2.8122	-3.40316	0.000666122	0.0122368	Downregulated	significant
rna11188	DEDD	0.61211	975.342	0	0	243.988	-11.1842	3.30338	-3.38569	0.00071	0.0129516	Downregulated	significant
rna112176	EFCAB11	211.79	83.5362	0	0	73.8316	-9.46029	2.93896	-3.21892	0.00128673	0.0218185	Downregulated	significant
rna112186	TDP1	384.405	15.8041	0	0	100.052	-9.89886	3.05485	-3.24037	0.00119373	0.0204138	Downregulated	significant
rna112240	RPS6KA5	309.116	252.866	0	0	140.496	-10.3882	2.8889	-3.59589	0.00032328	0.00646006	Downregulated	significant
rna112299	TC2N	670.873	0	0	0	167.718	-23.5762	3.51884	-6.70001	2.08403e-11	8.84103e-10	Downregulated	significant
rna112592	SYNE3	41.0114	851.166	0	0	223.044	-11.0547	3.01631	-3.66498	0.000247354	0.0050857	Downregulated	significant
rna11270	TOMM40L	0	576.851	0	0	144.213	-23.8185	3.55029	-6.70889	1.96113e-11	8.4899e-10	Downregulated	significant
rna11273	TOMM40L	521.518	0	0	0	130.379	-23.6821	3.51359	-6.74016	1.58215e-11	7.47025e-10	Downregulated	significant
rna112755	EML1	1309.3	1286.91	0	0	649.053	-12.5959	2.85935	-4.40518	1.05695e-05	0.000265529	Downregulated	significant
rna112770	EVL	0	1003.56	0	0	250.891	-24.5766	3.56514	-6.8936	5.43992e-12	3.68425e-10	Downregulated	significant
rna112820	WARS	250.353	55.3145	0	0	76.4169	-9.51007	2.96316	-3.20944	0.00132995	0.0224756	Downregulated	significant
rna112843	BEGAIN	2.44844	617.491	0	0	154.985	-10.5294	3.19444	-3.29617	0.000980138	0.0171927	Downregulated	significant
rna1129	TMEM201	4.28477	1040.82	0	0	261.275	-11.283	3.17808	-3.55024	0.000384874	0.00755196	Downregulated	significant
rna11301	LOC105371472	192.203	176.103	0	0	92.0765	-9.77856	2.90724	-3.36352	0.00076955	0.0138929	Downregulated	significant
rna113133	WDR20	568.65	0	0	0	142.163	-23.8029	3.51514	-6.77155	1.27413e-11	6.62111e-10	Downregulated	significant
rna113158	WDR20	750.447	0	0	0	187.612	-24.0815	3.52182	-6.83781	8.0411e-12	4.86039e-10	Downregulated	significant
rna113230	ZNF839	550.287	7.90207	0	0	139.547	-10.3787	3.11318	-3.3338	0.000856679	0.0152941	Downregulated	significant
rna113357	APOPT1	100.386	94.8249	0	0	48.8027	-8.8627	2.95554	-2.99867	0.00271157	0.0419849	Downregulated	significant
rna113368	LOC112268131	36.1145	235.933	0	0	68.012	-9.34088	2.99202	-3.12193	0.00179672	0.0293339	Downregulated	significant
rna113371	LOC112268131	194.651	48.5413	0	0	60.7981	-9.1803	2.97366	-3.08721	0.00202047	0.0324595	Downregulated	significant
rna113479	ZBTB42	0	436.872	0	0	109.218	-23.4388	3.54659	-6.60884	3.87341e-11	1.31888e-09	Downregulated	significant
rna113584	TEDC1	65.4958	405.264	0	0	117.69	-10.1323	2.95801	-3.42536	0.00061398	0.0113913	Downregulated	significant
rna113632	MAFIP	145.682	60.9589	0	0	51.6603	-8.94522	2.96587	-3.01605	0.00256088	0.0399053	Downregulated	significant
rna113729	NIPA2	382.569	0	0	0	95.6422	-23.2578	3.51057	-6.62508	3.47055e-11	1.23885e-09	Downregulated	significant
rna113740	NIPA2	356.248	0	0	0	89.062	-23.1677	3.51059	-6.59939	4.1285e-11	1.38002e-09	Downregulated	significant
rna113773	CYFIP1	3051.98	0	0	0	762.995	-25.9137	3.57735	-7.24383	4.36193e-13	1.03825e-10	Downregulated	significant
rna113794	TUBGCP5	157.924	103.856	0	0	65.4451	-9.28618	2.93321	-3.16587	0.00154619	0.0256711	Downregulated	significant
rna114154	TJP1	1523.54	0	0	0	380.886	-25.1435	3.54701	-7.08865	1.3543e-12	1.62548e-10	Downregulated	significant
rna114383	SLC12A6	486.016	0	0	0	121.504	-23.5906	3.51241	-6.71634	1.86341e-11	8.19035e-10	Downregulated	significant
rna114482	MEIS2	11.018	246.093	0	0	64.2778	-9.25927	3.07556	-3.01059	0.0026074	0.0405722	Downregulated	significant
rna114494	MEIS2	287.08	19.1908	0	0	76.5676	-9.51305	3.03627	-3.13314	0.00172946	0.0283163	Downregulated	significant
rna114525	RASGRP1	549.675	0	0	0	137.419	-22.6244	3.5145	-6.43744	1.21505e-10	3.36825e-09	Downregulated	significant
rna11457	DDR2	635.37	0	0	0	158.843	-23.9523	3.51752	-6.80943	9.79843e-12	5.52388e-10	Downregulated	significant
rna114583	GPR176	497.034	0	0	0	124.258	-23.6164	3.51272	-6.72313	1.77863e-11	7.98059e-10	Downregulated	significant
rna114664	BAHD1	0	413.166	0	0	103.291	-23.3721	3.54625	-6.59064	4.37922e-11	1.44283e-09	Downregulated	significant
rna114680	KNL1	1994.87	0	0	0	498.717	-25.5134	3.55854	-7.16961	7.52094e-13	1.28706e-10	Downregulated	significant
rna114688	RAD51	326.255	0	0	0	81.5637	-23.0474	3.51101	-6.56433	5.22657e-11	1.65944e-09	Downregulated	significant
rna114690	RAD51	755.344	428.97	0	0	296.078	-11.4637	2.87582	-3.98622	6.71345e-05	0.00153368	Downregulated	significant
rna114729	VPS18	144.458	533.954	0	0	169.603	-10.6596	2.91656	-3.65484	0.000257342	0.00526948	Downregulated	significant
rna114826	MGA	104.671	682.965	0	0	196.909	-10.8749	2.94401	-3.69391	0.000220831	0.0045802	Downregulated	significant
rna114829	MGA	92.4287	822.945	0	0	228.843	-11.0918	2.95902	-3.74846	0.000177926	0.00376908	Downregulated	significant
rna114897	VPS39	387.466	0	0	0	96.8665	-23.2044	3.5106	-6.60982	3.84775e-11	1.31627e-09	Downregulated	significant
rna114953	STARD9	340.945	0	0	0	85.2364	-23.1073	3.51074	-6.5819	4.64479e-11	1.51419e-09	Downregulated	significant
rna115025	CCNDBP1	198.936	101.598	0	0	75.1335	-9.48542	2.92914	-3.2383	0.00120245	0.0205292	Downregulated	significant
rna115075	TUBGCP4	2928.34	0	0	0	732.084	-25.9272	3.57543	-7.25149	4.12203e-13	1.03825e-10	Downregulated	significant
rna115076	TP53BP1	443.168	0	0	0	110.792	-23.4649	3.51138	-6.68251	2.34882e-11	9.49341e-10	Downregulated	significant
rna115077	TP53BP1	1247.48	0	0	0	311.87	-24.8678	3.53902	-7.02676	2.11386e-12	2.08929e-10	Downregulated	significant
rna115109	PPIP5K1	689.848	0	0	0	172.462	-24.0648	3.51954	-6.83747	8.06054e-12	4.86848e-10	Downregulated	significant
rna115181	FRMD5	4.28477	284.475	0	0	72.1899	-9.42681	3.14178	-3.00047	0.00269562	0.0417621	Downregulated	significant
rna115202	CTDSPL2	789.01	0	0	0	197.253	-24.2492	3.52326	-6.88259	5.87743e-12	3.84766e-10	Downregulated	significant
rna11551	POGK	632.31	0	0	0	158.077	-23.9469	3.51741	-6.8081	9.88974e-12	5.55588e-10	Downregulated	significant
rna115535	DTWD1	321.97	0	0	0	80.4925	-23.0254	3.51111	-6.55786	5.45853e-11	1.71428e-09	Downregulated	significant
rna115680	CYP19A1	317.073	0	0	0	79.2683	-23.0049	3.51125	-6.55176	5.68616e-11	1.76288e-09	Downregulated	significant
rna115755	MYO5C	830.022	0	0	0	207.505	-24.3185	3.52479	-6.89929	5.22634e-12	3.59386e-10	Downregulated	significant
rna115853	RAB27A	97.3255	165.944	0	0	65.8173	-9.29394	2.93501	-3.16657	0.00154247	0.0256199	Downregulated	significant
rna115986	TCF12	405.217	0	0	0	101.304	-22.7574	3.51076	-6.48219	9.03983e-11	2.53948e-09	Downregulated	significant
rna115994	CGNL1	517.845	381.557	0	0	224.851	-11.0666	2.87639	-3.8474	0.000119376	0.00260287	Downregulated	significant
rna116249	TLN2	0	403.006	0	0	100.751	-23.2545	3.54615	-6.55769	5.46492e-11	1.71428e-09	Downregulated	significant
rna116355	DAPK2	359.921	0	0	0	89.9802	-23.1795	3.51057	-6.60278	4.03514e-11	1.35841e-09	Downregulated	significant
rna116379	SNX22	852.67	980.986	0	0	458.414	-12.0942	2.86309	-4.2242	2.3979e-05	0.000581156	Downregulated	significant
rna116383	CSNK1G1	1136.69	0	0	0	284.172	-24.6862	3.5355	-6.98237	2.90245e-12	2.43362e-10	Downregulated	significant
rna116425	SPG21	288.916	19.1908	0	0	77.0267	-9.52167	3.03629	-3.13595	0.00171297	0.0280979	Downregulated	significant
rna116487	DPP8	160.373	307.052	0	0	116.856	-10.1222	2.90441	-3.48512	0.00049192	0.00935335	Downregulated	significant
rna116488	DPP8	193.427	184.005	0	0	94.3581	-9.81386	2.90579	-3.37735	0.000731891	0.0133026	Downregulated	significant
rna116590	DIS3L	0	828.589	0	0	207.147	-24.3177	3.55911	-6.83251	8.34396e-12	4.9798e-10	Downregulated	significant
rna11661	GPR161	156.088	260.768	0	0	104.214	-9.95703	2.90632	-3.42599	0.00061256	0.0113702	Downregulated	significant
rna116637	ZWILCH	549.063	0	0	0	137.266	-22.6211	3.51448	-6.43656	1.22214e-10	3.38557e-09	Downregulated	significant
rna116757	CORO2B	1002.02	0	0	0	250.506	-23.7009	3.53097	-6.71229	1.91593e-11	8.38295e-10	Downregulated	significant
rna116878	LRRC49	164.658	378.171	0	0	135.707	-10.3379	2.90413	-3.55973	0.000371232	0.00730927	Downregulated	significant
rna116917	MYO9A	366.654	0	0	0	91.6635	-23.1987	3.51055	-6.60828	3.88811e-11	1.32053e-09	Downregulated	significant
rna117066	NEO1	740.653	0	0	0	185.163	-24.0581	3.52145	-6.83186	8.38205e-12	4.99848e-10	Downregulated	significant
rna117072	NEO1	1204.02	5304.55	0	0	1627.14	-13.9218	2.8987	-4.80278	1.56479e-06	4.1599e-05	Downregulated	significant
rna117093	NPTN	572.323	6.77321	0	0	144.774	-10.4317	3.12509	-3.33806	0.000843663	0.0150751	Downregulated	significant
rna117240	UBL7	0	740.537	0	0	185.134	-24.1628	3.55597	-6.79499	1.08321e-11	5.89575e-10	Downregulated	significant
rna117246	UBL7	372.775	559.918	0	0	233.173	-11.119	2.87714	-3.8646	0.000111273	0.00244011	Downregulated	significant
rna117292	CYP1A1	246.068	50.799	0	0	74.2168	-9.46796	2.96874	-3.18921	0.0014266	0.0239378	Downregulated	significant
rna11733	C1orf112	92.4287	89.1806	0	0	45.4023	-8.7585	2.96313	-2.95583	0.00311828	0.0473879	Downregulated	significant
rna117374	PPCDC	50.193	220.129	0	0	67.5806	-9.33178	2.96979	-3.14224	0.00167661	0.0275858	Downregulated	significant
rna117407	COMMD4	785.337	0	0	0	196.334	-24.2323	3.52312	-6.87807	6.06704e-12	3.93126e-10	Downregulated	significant
rna117462	SIN3A	1104.86	5302.29	3.00245	0	1602.54	-11.0202	2.55993	-4.3049	1.67059e-05	0.000412724	Downregulated	significant
rna117494	UBE2Q2	73.4532	159.17	0	0	58.1559	-9.11526	2.95168	-3.08816	0.00201403	0.032369	Downregulated	significant
rna11755	KIFAP3	134.664	95.9538	0	0	57.6545	-9.10331	2.94226	-3.09398	0.00197488	0.0318447	Downregulated	significant
rna117623	HMG20A	266.88	1509.3	5.00408	0	445.295	-8.4464	2.5539	-3.30726	0.000942127	0.0165694	Downregulated	significant
rna117817	ZFAND6	165.27	302.537	0	0	116.952	-10.1234	2.90318	-3.48699	0.000488484	0.00930782	Downregulated	significant
rna117826	ZFAND6	282.183	110.629	0	0	98.203	-9.87173	2.92225	-3.37813	0.00072981	0.0132798	Downregulated	significant
rna117899	SAXO2	105.895	317.212	0	0	105.777	-9.97837	2.92492	-3.4115	0.000646055	0.0119341	Downregulated	significant
rna118318	HAPLN3	75.2896	133.206	0	0	52.124	-8.95734	2.95581	-3.03042	0.00244216	0.0384278	Downregulated	significant
rna118482	BLM	2732.46	0	3.00245	0	683.866	-9.80392	3.22861	-3.03658	0.00239277	0.0377393	Downregulated	significant
rna118560	PRC1	446.841	123.047	0	0	142.472	-10.4085	2.92149	-3.56276	0.000366983	0.00723801	Downregulated	significant
rna118789	TTC23	48.3567	165.944	0	0	53.5751	-8.99668	2.97691	-3.02215	0.00250987	0.039275	Downregulated	significant
rna11881	DNM3	516.009	0	0	0	129.002	-23.6718	3.51327	-6.73781	1.60789e-11	7.55463e-10	Downregulated	significant
rna118890	MEF2A	33.054	219	0	0	63.0136	-9.23071	2.9986	-3.07833	0.00208161	0.0333618	Downregulated	significant
rna119032	PCSK6	0	334.145	0	0	83.5362	-22.6311	3.54647	-6.38131	1.75574e-10	4.81727e-09	Downregulated	significant
rna119054	TARSL2	191.591	152.397	0	0	85.9969	-9.68007	2.91212	-3.32406	0.000887159	0.0157369	Downregulated	significant
rna119122	NPRL3	0	617.491	0	0	154.373	-23.9136	3.55164	-6.73312	1.66063e-11	7.65042e-10	Downregulated	significant
rna119218	CAPN15	0	340.918	0	0	85.2295	-23.1063	3.54634	-6.51555	7.2422e-11	2.12204e-09	Downregulated	significant
rna119222	CAPN15	175.676	31.6083	0	0	51.821	-8.94999	3.00521	-2.97815	0.00289991	0.0444389	Downregulated	significant
rna119224	CAPN15	454.186	34.9949	0	0	122.295	-10.1884	3.00281	-3.39294	0.000691458	0.0126507	Downregulated	significant
rna119242	RAB40C	0	398.49	0	0	99.6226	-23.3195	3.54612	-6.57608	4.83025e-11	1.56293e-09	Downregulated	significant
rna119382	RPUSD1	58.7626	187.392	0	0	61.5387	-9.1967	2.96165	-3.10527	0.00190108	0.0308055	Downregulated	significant
rna119403	LMF1	0	337.531	0	0	84.3829	-23.0886	3.5464	-6.51045	7.4928e-11	2.17613e-09	Downregulated	significant
rna119404	LMF1	116.913	428.97	0	0	136.471	-10.346	2.92344	-3.53897	0.000401694	0.00783921	Downregulated	significant
rna119415	LMF1	284.631	37.2526	0	0	80.471	-9.5847	2.99047	-3.20509	0.00135022	0.022775	Downregulated	significant
rna119579	NUBP2	167.106	206.583	0	0	93.4222	-9.7994	2.90724	-3.37068	0.000749824	0.0135733	Downregulated	significant
rna119585	HAGH	2770.41	0	0	0	692.603	-25.963	3.57288	-7.26668	3.68428e-13	1.00816e-10	Downregulated	significant
rna119588	HAGH	359.921	0	0	0	89.9802	-23.1795	3.51057	-6.60278	4.03514e-11	1.35841e-09	Downregulated	significant
rna119768	TBC1D24	765.75	0	0	0	191.437	-24.2066	3.52239	-6.87219	6.32218e-12	4.04011e-10	Downregulated	significant
rna119945	ZNF205	181.797	37.2526	0	0	54.7623	-9.02957	2.99289	-3.017	0.00255287	0.0398114	Downregulated	significant
rna11997	GAS5	1738.39	0	0	0	434.598	-25.3253	3.55256	-7.12875	1.01281e-12	1.46647e-10	Downregulated	significant
rna1200	CENPS-CORT	192.815	144.495	0	0	84.3275	-9.65181	2.91396	-3.31227	0.000925433	0.0162971	Downregulated	significant
rna120014	ZSCAN32	501.93	0	0	0	125.483	-23.605	3.51285	-6.71959	1.82233e-11	8.08938e-10	Downregulated	significant
rna120157	HMOX2	361.145	0	0	0	90.2863	-23.182	3.51056	-6.60351	4.01526e-11	1.35342e-09	Downregulated	significant
rna120163	HMOX2	77.1259	1474.3	0	0	387.857	-11.853	3.00124	-3.94936	7.8361e-05	0.00176556	Downregulated	significant
rna120190	MGRN1	137.113	60.9589	0	0	49.5179	-8.8841	2.96797	-2.99332	0.00275956	0.0426131	Downregulated	significant
rna120191	MGRN1	220.972	16.933	0	0	59.4762	-9.14879	3.04656	-3.00299	0.00267339	0.0414737	Downregulated	significant
rna120283	PPL	2.44844	2734.12	3.00245	9.08702	687.164	-7.82748	2.64839	-2.95556	0.00312099	0.0474111	Downregulated	significant
rna120410	METTL22	323.806	56.4434	0	0	95.0624	-9.825	2.96393	-3.31485	0.000916908	0.0161825	Downregulated	significant
rna120411	METTL22	222.808	86.9228	0	0	77.4327	-9.52898	2.93621	-3.24534	0.00117311	0.020104	Downregulated	significant
rna120736	MKL2	284.631	247.222	0	0	132.963	-10.3087	2.89051	-3.56639	0.000361935	0.0071437	Downregulated	significant
rna120739	MKL2	361.145	14.6753	0	0	93.9551	-9.80818	3.05887	-3.20647	0.00134373	0.0226797	Downregulated	significant
rna120742	MKL2	942.65	0	0	0	235.662	-23.814	3.52888	-6.74831	1.49577e-11	7.27444e-10	Downregulated	significant
rna120816	NPIPA2	34.8903	170.459	0	0	51.3373	-8.93499	2.99861	-2.97971	0.00288524	0.0442647	Downregulated	significant
rna120993	NOMO3	107.731	170.459	0	0	69.5476	-9.37351	2.92935	-3.19986	0.00137496	0.0231583	Downregulated	significant
rna121135	CCP110	1429.89	0	0	0	357.472	-24.8177	3.54442	-7.00192	2.52484e-12	2.25135e-10	Downregulated	significant
rna121136	CCP110	878.99	0	0	0	219.748	-24.3945	3.52659	-6.9173	4.60331e-12	3.31992e-10	Downregulated	significant
rna121144	CCP110	881.439	0	0	0	220.36	-24.3983	3.52667	-6.91822	4.57361e-12	3.31241e-10	Downregulated	significant
rna121145	CCP110	2472.31	0	0	0	618.078	-25.8046	3.5677	-7.23284	4.72984e-13	1.07716e-10	Downregulated	significant
rna121268	REXO5	609.05	51.9279	0	0	165.244	-10.6225	2.98613	-3.55729	0.000374707	0.00736866	Downregulated	significant
rna121289	LYRM1	69.1685	366.882	0	0	109.013	-10.0218	2.95209	-3.3948	0.000686793	0.0125796	Downregulated	significant
rna121568	ARHGAP17	1004.47	348.82	0	0	338.323	-11.6561	2.89031	-4.03283	5.511e-05	0.00127529	Downregulated	significant
rna121660	KIAA0556	160.985	769.888	0	0	232.718	-11.116	2.92183	-3.80448	0.000142105	0.00305372	Downregulated	significant
rna121723	CLN3	116.913	323.985	0	0	110.225	-10.0378	2.91976	-3.43789	0.000586273	0.0109302	Downregulated	significant
rna121729	SGF29	383.181	0	0	0	95.7953	-23.2669	3.51058	-6.62766	3.41051e-11	1.22341e-09	Downregulated	significant
rna121843	SH2B1	40.3993	170.459	0	0	52.7146	-8.97324	2.98842	-3.00267	0.00267623	0.0415098	Downregulated	significant
rna121959	LOC107984837	309.728	82.4073	0	0	98.0338	-9.86933	2.93922	-3.35781	0.000785632	0.0141514	Downregulated	significant
rna122014	TMEM219	178.736	58.7011	0	0	59.3593	-9.14567	2.96282	-3.08681	0.00202314	0.0324894	Downregulated	significant
rna122139	TBC1D10B	107.119	494.444	0	0	150.391	-10.4861	2.93177	-3.5767	0.000347955	0.00689656	Downregulated	significant
rna12216	FAM20B	2995.06	0	0	0	748.764	-25.9888	3.57648	-7.26658	3.68696e-13	1.00816e-10	Downregulated	significant
rna12226	ABL2	1613.52	0	0	0	403.381	-25.2194	3.5494	-7.10526	1.201e-12	1.55725e-10	Downregulated	significant
rna12227	ABL2	2569.03	0	0	0	642.257	-25.8581	3.56944	-7.2443	4.34686e-13	1.03825e-10	Downregulated	significant
rna12234	SOAT1	1505.79	0	0	0	376.448	-25.1266	3.54653	-7.08484	1.39203e-12	1.64086e-10	Downregulated	significant
rna122377	ARMC5	1000.19	313.825	0	0	328.503	-11.6136	2.89517	-4.01138	6.03653e-05	0.0013897	Downregulated	significant
rna122404	ZNF267	790.234	0	0	0	197.559	-24.2512	3.52331	-6.88308	5.85705e-12	3.8438e-10	Downregulated	significant
rna122684	HEATR3	0	2460.93	0	0	615.233	-25.8011	3.60007	-7.16682	7.6761e-13	1.29845e-10	Downregulated	significant
rna122685	HEATR3	522.742	0	0	0	130.686	-23.6896	3.51363	-6.7422	1.56001e-11	7.411e-10	Downregulated	significant
rna122694	ADCY7	343.394	62.0877	0	0	101.37	-9.91766	2.95856	-3.35219	0.00080175	0.0144159	Downregulated	significant
rna122713	BRD7	388.69	0	0	0	97.1725	-23.2824	3.51061	-6.63201	3.31143e-11	1.19698e-09	Downregulated	significant
rna122716	BRD7	3515.96	0	0	0	878.99	-26.2718	3.58395	-7.3304	2.29461e-13	8.27658e-11	Downregulated	significant
rna122717	BRD7	531.924	0	0	0	132.981	-23.7009	3.51392	-6.74486	1.53177e-11	7.33605e-10	Downregulated	significant
rna122735	NOD2	243.008	85.794	0	0	82.2004	-9.61519	2.93636	-3.27453	0.0010584	0.0184288	Downregulated	significant
rna122746	NOD2	274.225	79.0207	0	0	88.3115	-9.71867	2.94105	-3.30449	0.000951478	0.0167265	Downregulated	significant
rna122747	NOD2	0	467.351	0	0	116.838	-23.5365	3.54719	-6.63525	3.23943e-11	1.18051e-09	Downregulated	significant
rna122751	CYLD	130.379	723.604	0	0	213.496	-10.9916	2.93257	-3.74813	0.000178161	0.00377307	Downregulated	significant
rna122755	CYLD	308.504	950.507	0	0	314.753	-11.5517	2.8943	-3.9912	6.57411e-05	0.00150484	Downregulated	significant
rna122756	CYLD	665.364	0	0	0	166.341	-24.0171	3.51863	-6.82571	8.74937e-12	5.14913e-10	Downregulated	significant
rna122758	CYLD	346.454	11.2887	0	0	89.4358	-9.73709	3.07676	-3.16472	0.00155234	0.0257519	Downregulated	significant
rna122760	CYLD	1109.76	0	0	0	277.439	-24.7137	3.53462	-6.9919	2.71181e-12	2.36448e-10	Downregulated	significant
rna122763	CYLD	674.546	0	0	0	168.636	-24.0364	3.51897	-6.83052	8.46071e-12	5.0307e-10	Downregulated	significant
rna122765	CYLD	1020.39	0	0	0	255.097	-23.8263	3.5316	-6.7466	1.51351e-11	7.30767e-10	Downregulated	significant
rna122828	CHD9	0	1131.13	0	0	282.781	-24.6643	3.56928	-6.91017	4.84083e-12	3.42871e-10	Downregulated	significant
rna122832	CHD9	0	3027.62	0	0	756.906	-26.0802	3.60953	-7.22537	4.99754e-13	1.07926e-10	Downregulated	significant
rna122873	RPGRIP1L	0	605.073	0	0	151.268	-23.0875	3.55122	-6.50128	7.96405e-11	2.29065e-09	Downregulated	significant
rna123056	NLRC5	384.405	0	0	0	96.1013	-23.2327	3.51058	-6.6179	3.64337e-11	1.2779e-09	Downregulated	significant
rna123085	FAM192A	112.016	67.7321	0	0	44.9371	-8.74393	2.96966	-2.94442	0.00323557	0.0489758	Downregulated	significant
rna1231	TARDBP	765.138	0	0	0	191.284	-24.2032	3.52237	-6.87129	6.3623e-12	4.05286e-10	Downregulated	significant
rna12315	TOR1AIP2	1410.91	8974.5	39.0318	0	2606.11	-8.05231	2.6283	-3.06369	0.00218622	0.0348232	Downregulated	significant
rna12322	TOR1AIP1	2524.95	0	0	0	631.239	-25.8363	3.56865	-7.2398	4.49348e-13	1.05316e-10	Downregulated	significant
rna12328	CEP350	0	1434.79	0	0	358.698	-25.0486	3.5777	-7.00131	2.53589e-12	2.25512e-10	Downregulated	significant
rna123286	ZNF319	373.999	0	0	0	93.4998	-23.2331	3.51055	-6.61808	3.6389e-11	1.27754e-09	Downregulated	significant
rna123322	GINS3	297.486	130.949	0	0	107.109	-9.99692	2.91383	-3.43086	0.000601679	0.0111863	Downregulated	significant
rna12344	ACBD6	794.519	0	0	0	198.63	-23.8213	3.52347	-6.76074	1.37287e-11	6.87648e-10	Downregulated	significant
rna123475	TK2	468.876	0	0	0	117.219	-23.5428	3.51197	-6.70358	2.03374e-11	8.7197e-10	Downregulated	significant
rna123531	PDP2	0	444.774	0	0	111.193	-23.4662	3.54673	-6.6163	3.68311e-11	1.28567e-09	Downregulated	significant
rna123535	PDP2	460.307	0	0	0	115.077	-23.5151	3.51176	-6.69611	2.14038e-11	8.99461e-10	Downregulated	significant
rna123537	PDP2	332.376	2.25774	0	0	83.6584	-9.64075	3.18998	-3.0222	0.00250947	0.039275	Downregulated	significant
rna123538	PDP2	936.529	0	0	0	234.132	-24.3039	3.52866	-6.88757	5.67539e-12	3.74897e-10	Downregulated	significant
rna12355	XPR1	805.537	0	0	0	201.384	-24.2756	3.52388	-6.88888	5.62331e-12	3.73298e-10	Downregulated	significant
rna123595	C16orf70	2005.89	134.335	0	0	535.055	-12.3174	2.98102	-4.13193	3.59723e-05	0.00085406	Downregulated	significant
rna123642	TMEM208	65.4958	135.464	0	0	50.24	-8.90414	2.96355	-3.00455	0.00265975	0.0412779	Downregulated	significant
rna123662	SLC9A5	328.091	0	0	0	82.0228	-23.0555	3.51097	-6.56672	5.14357e-11	1.64151e-09	Downregulated	significant
rna123725	RIPOR1	0.61211	460.578	0	0	115.298	-10.1026	3.28132	-3.07881	0.00207828	0.033315	Downregulated	significant
rna12373	MR1	0	1986.81	0	0	496.702	-25.5082	3.59088	-7.10359	1.2156e-12	1.56452e-10	Downregulated	significant
rna123745	CARMIL2	28.1571	257.382	0	0	71.3847	-9.41069	3.00838	-3.12816	0.00175903	0.0287536	Downregulated	significant
rna123897	SLC7A6	0	1815.22	0	0	453.805	-25.3796	3.58712	-7.07521	1.4922e-12	1.7209e-10	Downregulated	significant
rna123900	SLC7A6	1040.59	0	0	0	260.147	-24.5325	3.53229	-6.94522	3.77882e-12	2.91538e-10	Downregulated	significant
rna123915	PRMT7	377.06	0	0	0	94.265	-23.2447	3.51055	-6.62138	3.5586e-11	1.26249e-09	Downregulated	significant
rna124084	PDPR	9291.83	135.464	0	0	2356.82	-14.4563	3.07763	-4.69723	2.63715e-06	6.93953e-05	Downregulated	significant
rna124096	LOC107984138	352.576	0	0	0	88.1439	-23.1521	3.51061	-6.5949	4.2554e-11	1.40896e-09	Downregulated	significant
rna124116	DDX19A	0	945.991	0	0	236.498	-24.487	3.5632	-6.8722	6.32207e-12	4.04011e-10	Downregulated	significant
rna124177	HYDIN	287.692	13.5464	0	0	75.3096	-9.48917	3.06176	-3.09925	0.00194008	0.0313561	Downregulated	significant
rna124263	ZNF821	11.6301	309.31	0	0	80.235	-9.57931	3.07243	-3.11783	0.00182187	0.0296721	Downregulated	significant
rna124422	ZFP1	0	526.052	0	0	131.513	-23.5547	3.54872	-6.63751	3.1902e-11	1.16521e-09	Downregulated	significant
rna124479	ADAT1	339.109	0	0	0	84.7773	-23.1005	3.51077	-6.57991	4.70738e-11	1.53025e-09	Downregulated	significant
rna124522	MON1B	0	334.145	0	0	83.5362	-22.6311	3.54647	-6.38131	1.75574e-10	4.81727e-09	Downregulated	significant
rna124751	MBTPS1	291.364	9.03094	0	0	75.0989	-9.48513	3.09078	-3.06884	0.00214889	0.0342762	Downregulated	significant
rna124799	ATP2C2	768.198	2449.64	0	0	804.46	-12.9056	2.88595	-4.47186	7.75409e-06	0.000196581	Downregulated	significant
rna124813	TLDC1	13.4664	211.098	0	0	56.1412	-9.06392	3.06198	-2.96015	0.0030749	0.0468259	Downregulated	significant
rna124936	MTHFSD	478.67	1388.51	0	0	466.794	-12.1203	2.88642	-4.19909	2.67991e-05	0.000646194	Downregulated	significant
rna12500	RGL1	507.439	0	0	0	126.86	-22.8716	3.51302	-6.51052	7.48902e-11	2.17613e-09	Downregulated	significant
rna125148	CTU2	126.707	74.5053	0	0	50.303	-8.90665	2.95848	-3.01055	0.00260771	0.0405722	Downregulated	significant
rna125166	GALNS	0	360.109	0	0	90.0272	-23.1811	3.5461	-6.53706	6.27405e-11	1.89687e-09	Downregulated	significant
rna125239	ZNF778	706.987	0	0	0	176.747	-23.1801	3.52019	-6.5849	4.55205e-11	1.48833e-09	Downregulated	significant
rna125242	ZNF778	1325.22	0	0	0	331.305	-24.956	3.54138	-7.04697	1.82852e-12	1.93671e-10	Downregulated	significant
rna125292	CPNE7	161.597	145.624	0	0	76.8053	-9.51695	2.91824	-3.26119	0.00110945	0.0191806	Downregulated	significant
rna125349	VPS9D1	149.355	199.81	0	0	87.2911	-9.70144	2.91191	-3.33163	0.000863374	0.0153829	Downregulated	significant
rna125433	DEF8	381.345	0	0	0	95.3362	-23.2571	3.51057	-6.62489	3.47503e-11	1.23885e-09	Downregulated	significant
rna125474	GAS8	537.433	0	0	0	134.358	-23.7246	3.5141	-6.75128	1.46548e-11	7.19939e-10	Downregulated	significant
rna125476	GAS8	465.204	251.738	0	0	179.235	-10.7396	2.88833	-3.71826	0.000200596	0.0042006	Downregulated	significant
rna125478	GAS8	76.5138	1168.38	0	0	311.223	-11.5354	2.98915	-3.85908	0.000113814	0.00249037	Downregulated	significant
rna125481	GAS8	323.194	60.9589	0	0	96.0383	-9.83972	2.95845	-3.32597	0.000881121	0.0156574	Downregulated	significant
rna125487	PRDM7	410.114	0	0	0	102.528	-23.3552	3.51082	-6.65235	2.88451e-11	1.09625e-09	Downregulated	significant
rna12562	TRMT1L	2384.17	0	0	0	596.042	-25.2802	3.56606	-7.08911	1.34978e-12	1.6244e-10	Downregulated	significant
rna125628	FAM57A	123.034	246.093	0	0	92.2818	-9.78153	2.91717	-3.35308	0.000799165	0.0143823	Downregulated	significant
rna12571	SWT1	433.374	699.898	0	0	283.318	-11.4	2.87463	-3.96572	7.31754e-05	0.00165848	Downregulated	significant
rna125723	SLC43A2	353.188	0	0	0	88.2969	-23.1451	3.51061	-6.59291	4.31279e-11	1.42386e-09	Downregulated	significant
rna12574	SWT1	356.248	0	0	0	89.062	-23.1677	3.51059	-6.59939	4.1285e-11	1.38002e-09	Downregulated	significant
rna125749	WDR81	658.019	0	0	0	164.505	-23.9984	3.51836	-6.82091	9.04648e-12	5.25033e-10	Downregulated	significant
rna12576	SWT1	179.96	743.924	0	0	230.971	-11.1052	2.91424	-3.81065	0.000138602	0.00298242	Downregulated	significant
rna125761	SMYD4	925.511	0	0	0	231.378	-23.757	3.52827	-6.73333	1.65823e-11	7.65042e-10	Downregulated	significant
rna12594	HMCN1	963.462	0	0	0	240.865	-24.2937	3.52962	-6.88281	5.8683e-12	3.84766e-10	Downregulated	significant
rna125949	CTNS	448.677	0	0	0	112.169	-23.4768	3.5115	-6.6857	2.29818e-11	9.36406e-10	Downregulated	significant
rna126021	ATP2A3	1.22422	880.517	0	0	220.435	-11.0377	3.25258	-3.39354	0.000689967	0.0126291	Downregulated	significant
rna126089	SMTNL2	219.748	156.913	0	0	94.1651	-9.811	2.90834	-3.3734	0.00074245	0.0134639	Downregulated	significant
rna126145	MINK1	1338.69	0	0	0	334.671	-24.9686	3.54178	-7.04973	1.79266e-12	1.91133e-10	Downregulated	significant
rna126146	MINK1	924.899	0	0	0	231.225	-24.4973	3.52825	-6.94321	3.83302e-12	2.94027e-10	Downregulated	significant
rna126149	MINK1	564.366	0	0	0	141.091	-23.7912	3.515	-6.76847	1.30148e-11	6.68547e-10	Downregulated	significant
rna126154	MINK1	366.654	0	0	0	91.6635	-23.1987	3.51055	-6.60828	3.88811e-11	1.32053e-09	Downregulated	significant
rna126183	ENO3	137.725	126.433	0	0	66.0395	-9.29907	2.92887	-3.17497	0.0014985	0.0250032	Downregulated	significant
rna1262	MTOR	1270.74	0	0	0	317.685	-24.8923	3.53973	-7.03226	2.03218e-12	2.06274e-10	Downregulated	significant
rna126260	ZNF594	508.052	498.96	0	0	251.753	-11.2296	2.87189	-3.91019	9.22226e-05	0.00205313	Downregulated	significant
rna126263	ZNF594	116.913	370.269	0	0	121.795	-10.1818	2.92107	-3.48566	0.000490933	0.00934121	Downregulated	significant
rna126281	NUP88	3545.95	0	0	0	886.489	-26.2946	3.58435	-7.33594	2.20178e-13	8.21955e-11	Downregulated	significant
rna126314	MIS12	320.746	0	0	0	80.1864	-23.0181	3.51115	-6.55572	5.53743e-11	1.72275e-09	Downregulated	significant
rna126316	MIS12	258.311	216.743	0	0	118.763	-10.1458	2.89534	-3.50417	0.000458038	0.00878599	Downregulated	significant
rna126321	NLRP1	314.013	708.929	0	0	255.735	-11.2522	2.88592	-3.89899	9.65951e-05	0.00214395	Downregulated	significant
rna126359	KIAA0753	0	348.82	0	0	87.205	-23.1373	3.54622	-6.52451	6.82234e-11	2.02531e-09	Downregulated	significant
rna126519	YBX2	254.026	6.77321	0	0	65.1997	-9.2813	3.11122	-2.98317	0.0028528	0.0438257	Downregulated	significant
rna126595	SENP3-EIF4A1	727.187	29694.9	0	0	7605.51	-16.1465	3.04103	-5.30955	1.09896e-07	2.96463e-06	Downregulated	significant
rna126680	KDM6B	366.654	0	0	0	91.6635	-23.1987	3.51055	-6.60828	3.88811e-11	1.32053e-09	Downregulated	significant
rna126767	ALOXE3	1170.35	41.7681	0	0	303.031	-11.4972	3.0312	-3.79296	0.000148864	0.00318958	Downregulated	significant
rna126787	PER1	331.152	0	0	0	82.7879	-23.068	3.5109	-6.57038	5.01874e-11	1.61047e-09	Downregulated	significant
rna126797	TMEM107	160.373	177.232	0	0	84.4013	-9.65293	2.91228	-3.31456	0.000917887	0.0161962	Downregulated	significant
rna126841	CTC1	306.055	104.985	0	0	102.76	-9.93719	2.92528	-3.397	0.000681292	0.0124845	Downregulated	significant
rna126898	NDEL1	0	330.758	0	0	82.6896	-23.0559	3.54654	-6.50096	7.98097e-11	2.29388e-09	Downregulated	significant
rna126902	NDEL1	0.61211	424.454	0	0	106.267	-9.98486	3.27997	-3.0442	0.00233303	0.0368766	Downregulated	significant
rna126910	MYH10	0	650.228	0	0	162.557	-23.9831	3.55277	-6.75054	1.47293e-11	7.20671e-10	Downregulated	significant
rna126915	MYH10	0	992.275	0	0	248.069	-23.6258	3.56476	-6.6276	3.41192e-11	1.22341e-09	Downregulated	significant
rna126917	MYH10	0	1036.3	0	0	259.075	-24.0075	3.56623	-6.73191	1.6745e-11	7.67912e-10	Downregulated	significant
rna126965	PIK3R5	308.504	0	0	0	77.1259	-22.9725	3.51153	-6.54203	6.06889e-11	1.84874e-09	Downregulated	significant
rna12698	UCHL5	433.986	0	0	0	108.497	-23.4279	3.5112	-6.67234	2.51757e-11	9.9727e-10	Downregulated	significant
rna126988	USP43	495.197	0	0	0	123.799	-23.6157	3.51266	-6.72302	1.77995e-11	7.98059e-10	Downregulated	significant
rna127016	MYH13	338.497	0	0	0	84.6242	-23.0983	3.51078	-6.57927	4.72757e-11	1.53433e-09	Downregulated	significant
rna127024	MYH2	390.526	0	0	0	97.6316	-23.3043	3.51062	-6.63823	3.17462e-11	1.16111e-09	Downregulated	significant
rna127099	ARHGAP44	389.302	0	0	0	97.3255	-23.2875	3.51061	-6.63346	3.27917e-11	1.19002e-09	Downregulated	significant
rna127198	ZNF286A	393.587	239.32	0	0	158.227	-10.5597	2.88934	-3.65471	0.000257474	0.00527085	Downregulated	significant
rna127199	ZNF286A	505.603	549.759	0	0	263.84	-11.2973	2.8711	-3.93483	8.32559e-05	0.00186539	Downregulated	significant
rna12720	TROVE2	599.868	825.202	0	0	356.268	-11.7305	2.86812	-4.08997	4.31423e-05	0.00101086	Downregulated	significant
rna12725	TROVE2	456.634	738.28	0	0	298.728	-11.4764	2.87372	-3.99357	6.50865e-05	0.00149074	Downregulated	significant
rna12726	TROVE2	2334.59	1459.63	0	0	948.554	-13.1433	2.86169	-4.59286	4.37218e-06	0.000113345	Downregulated	significant
rna127282	PIGL	56.9263	174.975	0	0	57.9752	-9.11063	2.96501	-3.07271	0.00212122	0.0338817	Downregulated	significant
rna127290	UBB	1530.89	330.758	0	0	465.412	-12.1162	2.9092	-4.16479	3.11643e-05	0.000745857	Downregulated	significant
rna127315	LRRC75A-AS1	0	319.47	0	0	79.8674	-23.0143	3.54685	-6.48866	8.6605e-11	2.46103e-09	Downregulated	significant
rna127722	EPN2	216.075	523.795	0	0	184.967	-10.7848	2.89605	-3.72396	0.000196125	0.0041134	Downregulated	significant
rna128058	SDF2	1336.85	0	0	0	334.212	-24.966	3.54172	-7.0491	1.80077e-12	1.91507e-10	Downregulated	significant
rna128170	FLOT2	291.364	123.047	0	0	103.603	-9.94893	2.91686	-3.41084	0.000647632	0.011954	Downregulated	significant
rna128336	ATAD5	315.237	0	0	0	78.8092	-23.0026	3.51131	-6.55102	5.71447e-11	1.76961e-09	Downregulated	significant
rna12834	DENND1B	942.65	220.129	0	0	290.695	-11.4372	2.91163	-3.92813	8.5609e-05	0.00191385	Downregulated	significant
rna12835	DENND1B	322.582	0	0	0	80.6455	-23.029	3.5111	-6.55891	5.42036e-11	1.70547e-09	Downregulated	significant
rna128355	RNF135	126.095	393.975	0	0	130.017	-10.2761	2.91784	-3.52181	0.000428613	0.0082968	Downregulated	significant
rna128358	RNF135	366.654	0	0	0	91.6635	-23.1987	3.51055	-6.60828	3.88811e-11	1.32053e-09	Downregulated	significant
rna128366	LOC107984974	198.936	2633.65	0	0	708.146	-12.7216	2.97008	-4.28324	1.84187e-05	0.000453091	Downregulated	significant
rna128370	LOC107984974	450.513	0	0	0	112.628	-23.4807	3.51154	-6.68671	2.28236e-11	9.36129e-10	Downregulated	significant
rna128388	EVI2B	405.829	0	0	0	101.457	-22.7408	3.51077	-6.47744	9.32938e-11	2.61051e-09	Downregulated	significant
rna128463	RHBDL3	302.995	0	0	0	75.7486	-22.9482	3.51174	-6.5347	6.37386e-11	1.91623e-09	Downregulated	significant
rna128467	RHBDL3	535.596	0	0	0	133.899	-23.7209	3.51404	-6.75032	1.47519e-11	7.20671e-10	Downregulated	significant
rna128491	ZNF207	823.9	0	0	0	205.975	-24.2833	3.52456	-6.88974	5.58963e-12	3.726e-10	Downregulated	significant
rna128492	ZNF207	527.027	0	0	0	131.757	-23.7	3.51376	-6.74492	1.53113e-11	7.33605e-10	Downregulated	significant
rna128494	ZNF207	647.001	0	0	0	161.75	-23.9794	3.51795	-6.81629	9.34217e-12	5.376e-10	Downregulated	significant
rna1285	DISP3	348.291	0	0	0	87.0727	-23.0325	3.51065	-6.56075	5.35371e-11	1.68979e-09	Downregulated	significant
rna128500	CDK5R1	2213.39	48.5413	0	9.08702	567.755	-7.97258	2.71378	-2.93782	0.00330531	0.0499563	Downregulated	significant
rna12855	NEK7	165.882	493.315	0	0	164.799	-10.6181	2.90748	-3.65201	0.000260197	0.00532251	Downregulated	significant
rna128646	AP2B1	1435.4	0	0	0	358.85	-25.0458	3.54457	-7.06595	1.59521e-12	1.78112e-10	Downregulated	significant
rna128650	AP2B1	2899.57	9.03094	0	0	727.149	-12.7599	3.18365	-4.00794	6.12505e-05	0.00140766	Downregulated	significant
rna128651	AP2B1	23053.3	0	0	0	5763.32	-28.8651	3.67538	-7.85365	4.04114e-15	2.03044e-11	Downregulated	significant
rna12869	PTPRC	592.523	0	0	0	148.131	-23.8592	3.51598	-6.78595	1.15328e-11	6.14808e-10	Downregulated	significant
rna128792	ZNHIT3	131.604	323.985	0	0	113.897	-10.0851	2.91374	-3.46123	0.000537707	0.0101281	Downregulated	significant
rna128897	SYNRG	0	1736.2	0	0	434.05	-25.3186	3.58529	-7.0618	1.64357e-12	1.81378e-10	Downregulated	significant
rna12890	NR5A2	506.827	614.104	0	0	280.233	-11.3842	2.87061	-3.96578	7.31569e-05	0.00165848	Downregulated	significant
rna129006	ARHGAP23	812.27	1531.87	0	0	586.036	-12.4486	2.86897	-4.33904	1.43109e-05	0.000355522	Downregulated	significant
rna12901	ZNF281	135.276	755.213	0	0	222.622	-11.052	2.93194	-3.76953	0.000163554	0.00348761	Downregulated	significant
rna129035	PCGF2	512.948	0	0	0	128.237	-23.663	3.51318	-6.73549	1.63378e-11	7.61746e-10	Downregulated	significant
rna129050	CWC25	1276.86	0	0	0	319.216	-24.9041	3.53992	-7.03522	1.98947e-12	2.03739e-10	Downregulated	significant
rna129123	CDK12	91.2044	98.2115	0	0	47.354	-8.81915	2.95869	-2.98076	0.00287535	0.0441215	Downregulated	significant
rna129124	CDK12	196.487	212.227	0	0	102.179	-9.9287	2.90174	-3.42164	0.000622455	0.0115299	Downregulated	significant
rna129155	STARD3	1565.17	0	0	0	391.291	-25.182	3.54813	-7.09725	1.27265e-12	1.6026e-10	Downregulated	significant
rna129206	IKZF3	546.002	0	0	0	136.501	-22.4979	3.51438	-6.40167	1.53686e-10	4.2268e-09	Downregulated	significant
rna12930	CAMSAP2	1294	542.985	0	0	459.247	-12.0969	2.87894	-4.20186	2.64726e-05	0.000638704	Downregulated	significant
rna12933	CAMSAP2	2576.37	933.574	0	0	877.486	-13.031	2.87923	-4.52587	6.01475e-06	0.000153942	Downregulated	significant
rna12940	INAVA	0	598.3	0	0	149.575	-23.872	3.55099	-6.72263	1.78477e-11	7.99775e-10	Downregulated	significant
rna129469	DNAJC7	2453.34	398.49	0	1.29815	713.282	-11.2111	2.7592	-4.06317	4.84106e-05	0.0011274	Downregulated	significant
rna129668	BECN1	620.068	264.155	0	0	221.056	-11.0421	2.89044	-3.82023	0.000133329	0.00287822	Downregulated	significant
rna129670	BECN1	664.14	260.768	0	0	231.227	-11.107	2.8924	-3.84007	0.000122998	0.00267385	Downregulated	significant
rna129761	DHX8	5904.42	0	0	0	1476.1	-26.9964	3.6089	-7.4805	7.40385e-14	5.41555e-11	Downregulated	significant
rna129833	MPP2	265.044	93.696	0	0	89.6849	-9.74088	2.9312	-3.32318	0.000889987	0.0157731	Downregulated	significant
rna129894	C17orf53	295.649	126.433	0	0	105.521	-9.97538	2.91553	-3.42147	0.000622845	0.0115345	Downregulated	significant
rna129901	C17orf53	69.1685	116.273	0	0	46.3605	-8.78829	2.9665	-2.96251	0.00305139	0.0464768	Downregulated	significant
rna129954	ATXN7L3	306.055	294.634	0	0	150.172	-10.4843	2.8857	-3.63318	0.000279949	0.00566602	Downregulated	significant
rna129955	ATXN7L3	268.104	299.15	0	0	141.814	-10.4016	2.88793	-3.60175	0.000316085	0.00633833	Downregulated	significant
rna129956	ATXN7L3	710.048	0	0	0	177.512	-23.9504	3.5203	-6.8035	1.02105e-11	5.66479e-10	Downregulated	significant
rna129958	ATXN7L3	1435.4	988.888	0	0	606.072	-12.4971	2.86298	-4.36507	1.27082e-05	0.000317275	Downregulated	significant
rna129961	ATXN7L3	582.729	625.393	0	0	302.03	-11.4923	2.86858	-4.00626	6.16871e-05	0.00141688	Downregulated	significant
rna130065	DBF4B	100.998	92.5672	0	0	48.3913	-8.85051	2.95651	-2.99357	0.00275733	0.042595	Downregulated	significant
rna130069	DBF4B	304.219	0	0	0	76.0547	-22.9537	3.51169	-6.53635	6.30385e-11	1.90087e-09	Downregulated	significant
rna130102	EFTUD2	1071.19	3614.63	0	0	1171.46	-13.4478	2.88655	-4.65877	3.18103e-06	8.32714e-05	Downregulated	significant
rna130123	KIF18B	856.342	0	0	0	214.086	-24.0205	3.52576	-6.81287	9.56698e-12	5.43941e-10	Downregulated	significant
rna130166	ACBD4	24.4844	214.485	0	0	59.7423	-9.15372	3.01978	-3.03125	0.00243544	0.038337	Downregulated	significant
rna130258	PLEKHM1	1781.85	0	0	0	445.463	-25.3572	3.55362	-7.13558	9.63784e-13	1.41938e-10	Downregulated	significant
rna130287	LINC02210	0	804.883	0	0	201.221	-24.2747	3.55827	-6.82206	8.97414e-12	5.22404e-10	Downregulated	significant
rna130415	GOSR2	63.0474	177.232	0	0	60.0699	-9.16189	2.95831	-3.097	0.00195491	0.031545	Downregulated	significant
rna130498	NPEPPS	548.451	0	0	0	137.113	-22.5814	3.51446	-6.4253	1.31611e-10	3.63836e-09	Downregulated	significant
rna130501	NPEPPS	511.112	0	0	0	127.778	-23.6591	3.51312	-6.7345	1.645e-11	7.61746e-10	Downregulated	significant
rna130509	TBKBP1	427.253	205.454	0	0	158.177	-10.5593	2.89548	-3.64682	0.000265501	0.00541724	Downregulated	significant
rna13060	RNPEP	213.014	205.454	0	0	104.617	-9.96276	2.90048	-3.43486	0.000592861	0.0110453	Downregulated	significant
rna130696	IGF2BP1	362.981	88.0517	0	0	112.758	-10.0712	2.93714	-3.42891	0.000606018	0.0112566	Downregulated	significant
rna130829	XYLT2	471.937	72.2475	0	0	136.046	-10.342	2.95564	-3.49909	0.000466852	0.00893374	Downregulated	significant
rna130856	CHAD	197.712	319.47	0	0	129.295	-10.2682	2.89615	-3.54546	0.000391931	0.00767289	Downregulated	significant
rna130878	SPATA20	73.4532	596.042	0	0	167.374	-10.6404	2.96177	-3.59259	0.00032741	0.00653446	Downregulated	significant
rna130911	CACNA1G	762.689	0	0	0	190.672	-24.1975	3.52228	-6.86985	6.42691e-12	4.08043e-10	Downregulated	significant
rna130918	ABCC3	241.171	19.1908	0	0	65.0906	-9.27886	3.03686	-3.05541	0.00224751	0.0356793	Downregulated	significant
rna131037	COX11	3085.04	2329.98	2.00163	1.29815	1354.58	-10.6709	2.31592	-4.60763	4.07279e-06	0.000105926	Downregulated	significant
rna131135	AKAP1	714.945	0	0	0	178.736	-23.6993	3.52049	-6.73182	1.67555e-11	7.67953e-10	Downregulated	significant
rna131166	CUEDC1	262.595	42.897	0	0	76.3731	-9.5093	2.98053	-3.19047	0.00142042	0.023839	Downregulated	significant
rna13117	PPP1R12B	450.513	0	0	0	112.628	-23.4807	3.51154	-6.68671	2.28236e-11	9.36129e-10	Downregulated	significant
rna13121	PPP1R12B	437.659	0	0	0	109.415	-23.4394	3.51127	-6.67547	2.46447e-11	9.85679e-10	Downregulated	significant
rna131314	RAD51C	187.918	119.66	0	0	76.8945	-9.51876	2.92236	-3.25722	0.0011251	0.019397	Downregulated	significant
rna131315	RAD51C	307.279	189.65	0	0	124.232	-10.2108	2.89786	-3.52356	0.000425784	0.00824998	Downregulated	significant
rna131326	PPM1E	536.209	0	0	0	134.052	-23.7232	3.51406	-6.75094	1.46894e-11	7.20671e-10	Downregulated	significant
rna131332	TRIM37	0	531.697	0	0	132.924	-23.7094	3.54888	-6.68081	2.37626e-11	9.57064e-10	Downregulated	significant
rna131344	TRIM37	0	474.124	0	0	118.531	-23.5512	3.54734	-6.63911	3.15582e-11	1.15792e-09	Downregulated	significant
rna131349	TRIM37	0	424.454	0	0	106.114	-22.8546	3.5464	-6.44445	1.16019e-10	3.21949e-09	Downregulated	significant
rna131354	TRIM37	0	354.464	0	0	88.6161	-23.1595	3.54615	-6.53087	6.53871e-11	1.95628e-09	Downregulated	significant
rna131391	DHX40	511.724	0	0	0	127.931	-23.6562	3.51314	-6.73364	1.65469e-11	7.64495e-10	Downregulated	significant
rna131415	TUBD1	202.609	36.1238	0	0	59.6831	-9.15368	2.99319	-3.05817	0.00222695	0.0353808	Downregulated	significant
rna131531	BCAS3	340.945	0	0	0	85.2364	-23.1073	3.51074	-6.5819	4.64479e-11	1.51419e-09	Downregulated	significant
rna13155	KDM5B	4347.82	0	0	3.89444	1087.93	-10.1455	3.25216	-3.1196	0.00181095	0.0295183	Downregulated	significant
rna131558	BRIP1	902.251	0	0	0	225.563	-23.4971	3.52743	-6.66125	2.71508e-11	1.05139e-09	Downregulated	significant
rna131807	TEX2	1292.16	0	0	0	323.041	-24.9215	3.54039	-7.03921	1.93339e-12	2.00293e-10	Downregulated	significant
rna131808	TEX2	1736.56	1907.79	0	0	911.086	-13.0852	2.85724	-4.57965	4.65753e-06	0.000120355	Downregulated	significant
rna13183	TMEM183A	312.788	159.17	0	0	117.99	-10.1365	2.90478	-3.48958	0.000483776	0.00922906	Downregulated	significant
rna131838	DDX5	3119.31	3651.89	0	0	1692.8	-13.9789	2.85498	-4.89633	9.7641e-07	2.60953e-05	Downregulated	significant
rna131890	AXIN2	1541.29	0	0	0	385.323	-24.2906	3.54749	-6.84725	7.52817e-12	4.62158e-10	Downregulated	significant
rna131895	AXIN2	904.087	0	0	0	226.022	-23.5084	3.5275	-6.66432	2.65898e-11	1.03665e-09	Downregulated	significant
rna131939	HELZ	643.94	0	0	0	160.985	-23.966	3.51784	-6.81271	9.57788e-12	5.43941e-10	Downregulated	significant
rna131942	HELZ	348.903	0	0	0	87.2257	-23.1403	3.51064	-6.59148	4.35469e-11	1.43592e-09	Downregulated	significant
rna131943	HELZ	1529.66	0	0	0	382.416	-24.6789	3.54718	-6.95733	3.46781e-12	2.75203e-10	Downregulated	significant
rna131944	HELZ	330.54	0	0	0	82.6349	-23.0656	3.51092	-6.56968	5.04235e-11	1.61626e-09	Downregulated	significant
rna131945	HELZ	1483.76	0	0	0	370.939	-24.4701	3.54592	-6.90091	5.16701e-12	3.56738e-10	Downregulated	significant
rna132028	AMZ2	563.141	0	0	0	140.785	-23.779	3.51495	-6.76511	1.33208e-11	6.76058e-10	Downregulated	significant
rna132029	AMZ2	0	408.65	0	0	102.163	-23.2793	3.5462	-6.56457	5.21821e-11	1.65934e-09	Downregulated	significant
rna132039	AMZ2	85.6954	228.031	0	0	78.4317	-9.5468	2.93667	-3.25089	0.00115044	0.0197703	Downregulated	significant
rna132040	AMZ2	172.615	818.429	0	0	247.761	-11.2064	2.92004	-3.83776	0.000124163	0.00269482	Downregulated	significant
rna13257	ZC3H11A	1279.31	0	0	0	319.828	-24.911	3.54	-7.03701	1.96415e-12	2.0287e-10	Downregulated	significant
rna132580	SLC25A19	83.8591	134.335	0	0	54.5486	-9.023	2.9494	-3.05927	0.00221879	0.0352781	Downregulated	significant
rna132712	SAP30BP	596.195	0	0	0	149.049	-23.8659	3.51611	-6.78759	1.14025e-11	6.10294e-10	Downregulated	significant
rna132713	SAP30BP	1331.34	0	0	0	332.835	-24.9554	3.54156	-7.04645	1.83535e-12	1.94139e-10	Downregulated	significant
rna132789	EXOC7	332.376	0	0	0	83.094	-23.0727	3.51088	-6.57176	4.97238e-11	1.59766e-09	Downregulated	significant
rna132814	RNF157	628.637	0	0	0	157.159	-23.9381	3.51728	-6.80586	1.00445e-11	5.60365e-10	Downregulated	significant
rna132827	QRICH2	362.369	0	0	0	90.5923	-23.1933	3.51056	-6.60673	3.92895e-11	1.33156e-09	Downregulated	significant
rna132898	MXRA7	342.17	0	0	0	85.5424	-22.9677	3.51072	-6.54215	6.06417e-11	1.84871e-09	Downregulated	significant
rna132915	METTL23	0	536.212	0	0	134.053	-23.7166	3.54902	-6.6826	2.34746e-11	9.49341e-10	Downregulated	significant
rna132926	METTL23	0	430.099	0	0	107.525	-23.4195	3.54648	-6.60359	4.01322e-11	1.3533e-09	Downregulated	significant
rna132956	MFSD11	99.1619	149.011	0	0	62.0431	-9.20878	2.93714	-3.13529	0.00171683	0.0281496	Downregulated	significant
rna132957	MFSD11	105.895	147.882	0	0	63.4442	-9.24104	2.93419	-3.14943	0.0016359	0.0269613	Downregulated	significant
rna133112	AFMID	441.944	2.25774	0	0	111.05	-10.0492	3.19422	-3.14607	0.0016548	0.0272494	Downregulated	significant
rna133141	LOC105371912	154.864	72.2475	0	0	56.7779	-9.08141	2.95339	-3.07491	0.00210564	0.033673	Downregulated	significant
rna133204	USP36	54.4778	541.857	0	0	149.084	-10.4734	2.97799	-3.51695	0.00043654	0.00842591	Downregulated	significant
rna133207	USP36	57.5384	550.887	0	0	152.106	-10.5024	2.97479	-3.53047	0.000414825	0.00805901	Downregulated	significant
rna13323	PIK3C2B	356.86	0	0	0	89.2151	-23.1732	3.51058	-6.60094	4.08549e-11	1.36906e-09	Downregulated	significant
rna133262	ENGASE	129.767	178.361	0	0	77.0321	-9.52104	2.91998	-3.26065	0.00111157	0.0192089	Downregulated	significant
rna133320	TBC1D16	740.041	0	0	0	185.01	-24.0838	3.52143	-6.83923	7.96213e-12	4.82354e-10	Downregulated	significant
rna133391	SLC26A11	256.474	235.933	0	0	123.102	-10.1975	2.8933	-3.52452	0.000424248	0.00822815	Downregulated	significant
rna13345	MDM4	399.096	462.836	0	0	215.483	-11.0052	2.8758	-3.82682	0.000129807	0.00281125	Downregulated	significant
rna133476	BAIAP2	67.9442	281.088	0	0	87.2581	-9.70058	2.95016	-3.28815	0.00100848	0.0176361	Downregulated	significant
rna133477	BAIAP2	50.8052	229.16	0	0	69.9913	-9.38235	2.96873	-3.1604	0.00157555	0.0260778	Downregulated	significant
rna133495	AATK	366.654	0	0	0	91.6635	-23.1987	3.51055	-6.60828	3.88811e-11	1.32053e-09	Downregulated	significant
rna133530	CEP131	689.236	188.521	0	0	219.439	-11.0316	2.90931	-3.79182	0.000149547	0.00320336	Downregulated	significant
rna133550	SLC38A10	0	4617.07	0	0	1154.27	-26.6505	3.62884	-7.34408	2.07181e-13	8.16447e-11	Downregulated	significant
rna133551	SLC38A10	1983.85	0	0	0	495.962	-25.4999	3.5583	-7.16631	7.70435e-13	1.29845e-10	Downregulated	significant
rna133598	FAAP100	539.881	0	0	0	134.97	-23.7312	3.51418	-6.753	1.44817e-11	7.14234e-10	Downregulated	significant
rna133607	NPLOC4	260.759	45.1547	0	0	76.4784	-9.51128	2.97707	-3.19485	0.00139906	0.0235247	Downregulated	significant
rna133719	SIRT7	200.772	51.9279	0	0	63.175	-9.23559	2.96877	-3.11092	0.00186507	0.030296	Downregulated	significant
rna133731	PYCR1	400.932	2196.78	0	0	649.427	-12.5967	2.91593	-4.31996	1.56054e-05	0.000386367	Downregulated	significant
rna13374	LRRN2	0	517.021	0	0	129.255	-23.67	3.54846	-6.67052	2.54903e-11	1.00697e-09	Downregulated	significant
rna13376	LRRN2	358.085	0	0	0	89.5211	-23.1304	3.51058	-6.58878	4.43441e-11	1.45802e-09	Downregulated	significant
rna133832	CCDC57	837.979	0	0	0	209.495	-24.3314	3.52508	-6.90238	5.11381e-12	3.55319e-10	Downregulated	significant
rna133947	NARF	499.482	225.774	0	0	181.314	-10.7562	2.89349	-3.71739	0.000201293	0.004213	Downregulated	significant
rna134086	COLEC12	178.736	32.7372	0	0	52.8683	-8.97884	3.00233	-2.99063	0.00278405	0.04295	Downregulated	significant
rna134150	YES1	396.035	0	0	0	99.0088	-23.3089	3.51067	-6.63947	3.14819e-11	1.15621e-09	Downregulated	significant
rna134206	LPIN2	1959.98	0	0	0	489.994	-25.4888	3.55777	-7.16426	7.8207e-13	1.30951e-10	Downregulated	significant
rna134292	ZBTB14	855.73	0	0	0	213.933	-24.3602	3.52573	-6.90927	4.87169e-12	3.44451e-10	Downregulated	significant
rna13440	DSTYK	1070.58	0	0	0	267.645	-24.5689	3.53331	-6.9535	3.56324e-12	2.80835e-10	Downregulated	significant
rna13442	DSTYK	533.76	2777.01	0	0	827.694	-12.9466	2.9113	-4.44703	8.7065e-06	0.000219826	Downregulated	significant
rna13443	DSTYK	75.2896	702.156	0	0	194.361	-10.8561	2.96594	-3.66026	0.000251964	0.00517385	Downregulated	significant
rna134736	CEP192	1410.3	0	0	0	352.576	-25.04	3.54386	-7.06575	1.59751e-12	1.78122e-10	Downregulated	significant
rna134816	ZNF519	1005.09	0	0	0	251.271	-23.7192	3.53107	-6.71727	1.85167e-11	8.16104e-10	Downregulated	significant
rna134942	RBBP8	370.939	0	0	0	92.7347	-23.2222	3.51054	-6.61499	3.71589e-11	1.29318e-09	Downregulated	significant
rna134999	NPC1	725.351	497.831	0	0	305.795	-11.5102	2.8714	-4.00858	6.10857e-05	0.00140507	Downregulated	significant
rna135185	DSC3	779.828	562.176	0	0	335.501	-11.644	2.86915	-4.05834	4.94237e-05	0.00114933	Downregulated	significant
rna135195	DSG1	482.343	0	0	0	120.586	-22.9911	3.51231	-6.54585	5.91581e-11	1.81322e-09	Downregulated	significant
rna135402	ZNF397	1999.15	892.934	0	15.5778	726.916	-7.5451	2.55251	-2.95596	0.003117	0.0473788	Downregulated	significant
rna135546	KIAA1328	0	331.887	0	0	82.9718	-23.0612	3.54651	-6.50251	7.89921e-11	2.27445e-09	Downregulated	significant
rna13586	IKBKE	144.458	235.933	0	0	95.0978	-9.82496	2.9105	-3.3757	0.000736295	0.0133736	Downregulated	significant
rna135982	SMAD7	383.181	531.697	0	0	228.719	-11.0912	2.87629	-3.85606	0.000115231	0.00251796	Downregulated	significant
rna13605	EIF2D	16.527	268.671	0	0	71.2994	-9.40892	3.04656	-3.08838	0.00201253	0.0323513	Downregulated	significant
rna136408	ALPK2	393.587	86.9228	0	0	120.127	-10.1625	2.93931	-3.45745	0.000545321	0.0102547	Downregulated	significant
rna136432	ZNF532	998.964	0	0	0	249.741	-23.6863	3.53086	-6.70837	1.9681e-11	8.51089e-10	Downregulated	significant
rna136441	ZNF532	0	899.708	0	0	224.927	-24.4252	3.5616	-6.85791	6.98742e-12	4.36462e-10	Downregulated	significant
rna136517	RNF152	801.864	0	0	0	200.466	-23.6302	3.52374	-6.70599	2.0005e-11	8.6093e-10	Downregulated	significant
rna136537	PIGN	0	334.145	0	0	83.5362	-22.6311	3.54647	-6.38131	1.75574e-10	4.81727e-09	Downregulated	significant
rna13654	PFKFB2	771.871	0	0	0	192.968	-24.2142	3.52262	-6.87391	6.24658e-12	4.01561e-10	Downregulated	significant
rna136560	KIAA1468	312.788	0	0	0	78.1971	-22.5634	3.51138	-6.4258	1.31177e-10	3.63011e-09	Downregulated	significant
rna1366	PLOD1	2177.28	82.4073	6.0049	0	566.422	-8.53618	2.6542	-3.2161	0.00129945	0.022011	Downregulated	significant
rna1369	MFN2	554.572	21.4485	0	0	144.005	-10.4241	3.0439	-3.42458	0.000615746	0.0114162	Downregulated	significant
rna136922	ZNF236	756.568	0	0	0	189.142	-24.1841	3.52205	-6.86649	6.58016e-12	4.14241e-10	Downregulated	significant
rna136923	ZNF236	2.44844	1561.22	0	0	390.918	-11.8643	3.23254	-3.67028	0.000242284	0.00499039	Downregulated	significant
rna13696	CD46	688.624	0	0	0	172.156	-24.0625	3.5195	-6.8369	8.09232e-12	4.87844e-10	Downregulated	significant
rna136980	ATP9B	414.399	0	0	0	103.6	-22.5317	3.51088	-6.41768	1.38363e-10	3.82108e-09	Downregulated	significant
rna1370	MFN2	3107.07	99.3404	0	0	801.603	-12.9005	3.02843	-4.2598	2.04608e-05	0.000500433	Downregulated	significant
rna137054	PQLC1	624.965	974.213	0	0	399.794	-11.8968	2.86864	-4.14721	3.36551e-05	0.00080165	Downregulated	significant
rna137057	PQLC1	607.826	605.073	0	0	303.225	-11.498	2.86841	-4.0085	6.11067e-05	0.00140516	Downregulated	significant
rna137079	ADNP2	7.95743	999.048	3.00245	0	252.502	-8.35612	2.80193	-2.98227	0.00286119	0.0439294	Downregulated	significant
rna137128	SHC2	156.7	197.552	0	0	88.563	-9.72233	2.91041	-3.34053	0.000836172	0.0149545	Downregulated	significant
rna137203	CFD	398.484	0	0	0	99.6209	-23.3209	3.51069	-6.64282	3.0773e-11	1.14267e-09	Downregulated	significant
rna137242	ABCA7	329.315	0	0	0	82.3288	-23.0607	3.51094	-6.56824	5.09146e-11	1.62941e-09	Downregulated	significant
rna137254	ABCA7	447.453	208.841	0	0	164.073	-10.6121	2.89542	-3.66514	0.000247205	0.00508393	Downregulated	significant
rna137295	STK11	484.179	852.295	1.00082	0	334.369	-10.2359	2.71277	-3.77321	0.000161162	0.00344024	Downregulated	significant
rna137325	CIRBP	905.923	2158.4	17.0139	11.6833	773.254	-6.7372	2.1642	-3.11303	0.0018518	0.0300987	Downregulated	significant
rna137503	SCAMP4	208.73	445.903	0	0	163.658	-10.6082	2.89535	-3.66387	0.000248437	0.00510666	Downregulated	significant
rna137515	CSNK1G2	278.51	414.294	1.00082	0	173.451	-9.28804	2.72177	-3.4125	0.000643692	0.0118959	Downregulated	significant
rna137791	SIRT6	127.931	102.727	0	0	57.6645	-9.1035	2.9408	-3.09559	0.00196425	0.0316893	Downregulated	significant
rna137792	SIRT6	109.568	153.526	0	0	65.7734	-9.29306	2.93144	-3.17013	0.00152369	0.0253814	Downregulated	significant
rna137822	FSD1	34.8903	462.836	0	0	124.432	-10.2126	3.00324	-3.40052	0.000672576	0.0123474	Downregulated	significant
rna137833	SH3GL1	805.537	0	0	0	201.384	-24.2756	3.52388	-6.88888	5.62331e-12	3.73298e-10	Downregulated	significant
rna137896	PLIN3	404.605	0	0	0	101.151	-22.7739	3.51075	-6.48688	8.76298e-11	2.48313e-09	Downregulated	significant
rna137926	KDM4B	540.493	0	0	0	135.123	-23.7317	3.5142	-6.7531	1.4472e-11	7.14234e-10	Downregulated	significant
rna138035	FUT3	103.447	272.057	0	0	93.8759	-9.80617	2.92567	-3.35177	0.000802978	0.0144283	Downregulated	significant
rna138036	FUT3	206.281	326.243	0	0	133.131	-10.3104	2.89458	-3.56195	0.000368108	0.00725653	Downregulated	significant
rna138112	SLC25A41	160.985	182.877	0	0	85.9654	-9.67941	2.91133	-3.32474	0.000885007	0.015704	Downregulated	significant
rna138135	SLC25A23	734.532	507.99	0	0	310.631	-11.5328	2.87101	-4.017	5.89437e-05	0.0013597	Downregulated	significant
rna138258	CAMSAP3	588.85	0	0	0	147.213	-23.8503	3.51585	-6.78366	1.1717e-11	6.23023e-10	Downregulated	significant
rna138369	FBN3	880.215	0	0	0	220.054	-24.3964	3.52663	-6.91776	4.58854e-12	3.31724e-10	Downregulated	significant
rna138425	HNRNPM	0	2288.21	0	0	572.054	-25.7017	3.59691	-7.1455	8.96695e-13	1.36527e-10	Downregulated	significant
rna138474	ZNF558	0	353.336	0	0	88.3339	-23.1553	3.54616	-6.52967	6.59152e-11	1.96842e-09	Downregulated	significant
rna138515	ZNF559	321.97	482.027	0	0	200.999	-10.9047	2.8806	-3.78558	0.000153348	0.00328304	Downregulated	significant
rna138516	ZNF559	668.424	9.03094	0	1.29815	169.688	-9.12937	2.94319	-3.10186	0.00192311	0.031113	Downregulated	significant
rna138526	ZNF266	0	619.748	0	0	154.937	-23.9188	3.55172	-6.73444	1.64562e-11	7.61746e-10	Downregulated	significant
rna138537	ZNF266	538.657	0	0	0	134.664	-22.5799	3.51414	-6.42545	1.31484e-10	3.6361e-09	Downregulated	significant
rna138542	ZNF266	336.049	1.12887	0	0	84.2944	-9.65165	3.2406	-2.97835	0.00289801	0.0444183	Downregulated	significant
rna138642	OLFM2	553.96	0	0	0	138.49	-23.766	3.51464	-6.76199	1.36106e-11	6.84247e-10	Downregulated	significant
rna138666	PPAN-P2RY11	1478.86	68.8609	0	0	386.93	-11.8498	3.00936	-3.93764	8.22854e-05	0.0018457	Downregulated	significant
rna13867	RCOR3	423.58	0	0	0	105.895	-23.4008	3.51102	-6.66495	2.64764e-11	1.03374e-09	Downregulated	significant
rna138728	KEAP1	342.17	0	0	0	85.5424	-22.9677	3.51072	-6.54215	6.06417e-11	1.84871e-09	Downregulated	significant
rna138735	ATG4D	535.596	0	0	0	133.899	-23.7209	3.51404	-6.75032	1.47519e-11	7.20671e-10	Downregulated	significant
rna138845	KANK2	1693.1	372.526	0	0	516.406	-12.2662	2.90713	-4.21934	2.45018e-05	0.000593291	Downregulated	significant
rna139019	ZNF136	931.632	0	0	0	232.908	-24.4756	3.52849	-6.93656	4.01765e-12	3.04654e-10	Downregulated	significant
rna139145	GCDH	181.797	200.938	0	0	95.6838	-9.83394	2.9052	-3.38494	0.000711933	0.0129809	Downregulated	significant
rna139209	CACNA1A	22.036	279.959	0	0	75.4988	-9.49153	3.02674	-3.13589	0.00171332	0.0280979	Downregulated	significant
rna139229	CCDC130	357.472	214.485	0	0	142.989	-10.4136	2.89307	-3.59951	0.000318822	0.00638207	Downregulated	significant
rna139311	RFX1	989.782	0	0	0	247.446	-23.7169	3.53054	-6.71763	1.84704e-11	8.1592e-10	Downregulated	significant
rna13942	DTL	2363.97	0	0	0	590.992	-25.7421	3.56568	-7.21942	5.22099e-13	1.09727e-10	Downregulated	significant
rna139431	ZNF333	385.017	0	0	0	96.2543	-23.2161	3.51059	-6.61316	3.76207e-11	1.30136e-09	Downregulated	significant
rna139445	ADGRE2	445.616	0	0	0	111.404	-23.4725	3.51143	-6.68459	2.3158e-11	9.40248e-10	Downregulated	significant
rna139448	ADGRE2	164.658	781.176	0	0	236.459	-11.139	2.92105	-3.81337	0.000137086	0.00295375	Downregulated	significant
rna139509	AKAP8L	2466.19	1449.47	0	0	978.915	-13.1888	2.86287	-4.60685	4.08817e-06	0.000106291	Downregulated	significant
rna139513	AKAP8L	1999.15	428.97	0	0	607.03	-12.4994	2.90702	-4.29975	1.70994e-05	0.000422058	Downregulated	significant
rna139524	WIZ	1205.86	53.0568	0	0	314.729	-11.5519	3.01622	-3.82992	0.000128186	0.00277837	Downregulated	significant
rna139621	EPS15L1	162.821	253.995	0	0	104.204	-9.95691	2.90492	-3.4276	0.000608942	0.0113056	Downregulated	significant
rna139631	C19orf44	151.803	48.5413	0	0	50.0862	-8.9007	2.97946	-2.98736	0.002814	0.0433419	Downregulated	significant
rna139712	DDA1	609.662	524.924	0	0	283.646	-11.4017	2.87008	-3.97262	7.10876e-05	0.00161755	Downregulated	significant
rna139900	PGPEP1	321.97	874.873	0	0	299.211	-11.4787	2.88986	-3.97205	7.12578e-05	0.0016205	Downregulated	significant
rna139927	ISYNA1	321.358	0	0	0	80.3395	-23.0218	3.51113	-6.55679	5.49778e-11	1.71632e-09	Downregulated	significant
rna139981	CRLF1	440.107	0	0	0	110.027	-23.4554	3.51132	-6.67994	2.39046e-11	9.61817e-10	Downregulated	significant
rna139985	KLHL26	142.01	115.145	0	0	64.2885	-9.26036	2.93175	-3.15865	0.00158501	0.0262182	Downregulated	significant
rna139994	CRTC1	148.743	71.1187	0	0	54.9654	-9.0346	2.95553	-3.05685	0.00223677	0.0355228	Downregulated	significant
rna140038	SUGP2	389.914	0	0	0	97.4786	-23.2082	3.51062	-6.61085	3.8211e-11	1.30995e-09	Downregulated	significant
rna14008	FLVCR1-AS1	197.1	124.175	0	0	80.3187	-9.58161	2.91977	-3.28163	0.00103207	0.0180094	Downregulated	significant
rna140106	SUGP1	123.646	454.934	0	0	144.645	-10.4299	2.92148	-3.57007	0.000356887	0.00705273	Downregulated	significant
rna140156	GMIP	241.784	10.1598	0	0	62.9858	-9.23148	3.08235	-2.99495	0.0027449	0.0424275	Downregulated	significant
rna140159	GMIP	502.543	85.794	0	0	147.084	-10.4545	2.94645	-3.54818	0.000387899	0.00760358	Downregulated	significant
rna140239	ZNF85	675.77	159.17	0	0	208.735	-10.9595	2.91804	-3.75576	0.000172815	0.00366854	Downregulated	significant
rna140266	ZNF708	1010.59	0	0	0	252.649	-23.7568	3.53126	-6.72756	1.72533e-11	7.83542e-10	Downregulated	significant
rna140269	ZNF738	600.48	272.057	0	1.29815	218.459	-9.50425	2.7242	-3.48882	0.000485152	0.00925092	Downregulated	significant
rna140430	IPO5P1	221.584	196.423	0	0	104.502	-9.96119	2.90083	-3.43391	0.000594949	0.0110791	Downregulated	significant
rna140474	ZNF254	0	895.192	0	0	223.798	-24.4188	3.56145	-6.85644	7.05972e-12	4.39952e-10	Downregulated	significant
rna140541	C19orf12	323.194	49.6702	0	0	93.2161	-9.79673	2.97233	-3.29598	0.000980791	0.0172004	Downregulated	significant
rna140775	UBA2	227.705	51.9279	0	0	69.9082	-9.38168	2.96757	-3.1614	0.00157012	0.0259933	Downregulated	significant
rna140778	UBA2	258.311	161.428	0	0	104.935	-9.96725	2.90513	-3.43091	0.000601556	0.0111863	Downregulated	significant
rna140797	ZNF302	429.701	69.9898	0	0	124.923	-10.219	2.95526	-3.4579	0.000544404	0.0102447	Downregulated	significant
rna140799	ZNF302	1027.73	124.175	0	0	287.977	-11.4237	2.95054	-3.87174	0.000108062	0.00237551	Downregulated	significant
rna141038	RBM42	440.719	898.579	0	0	334.825	-11.641	2.87777	-4.04512	5.22954e-05	0.00121295	Downregulated	significant
rna141065	KMT2B	845.324	0	0	0	211.331	-24.3429	3.52535	-6.90511	5.01647e-12	3.50373e-10	Downregulated	significant
rna141106	ARHGAP33	130.379	526.052	0	0	164.108	-10.612	2.92193	-3.63187	0.00028138	0.00568923	Downregulated	significant
rna141143	NFKBID	429.089	37.2526	0	0	116.585	-10.1194	2.99743	-3.37602	0.000735414	0.0133606	Downregulated	significant
rna141204	CAPNS1	25145.5	7.90207	10.0082	5.19258	6292.15	-10.6898	2.68562	-3.98037	6.88071e-05	0.0015701	Downregulated	significant
rna141280	ZNF461	118.749	190.779	0	0	77.382	-9.52752	2.92233	-3.26025	0.00111314	0.0192236	Downregulated	significant
rna141297	ZNF567	1726.76	0	0	0	431.691	-25.3174	3.55227	-7.1271	1.02508e-12	1.4742e-10	Downregulated	significant
rna141298	ZNF567	1532.72	0	0	0	383.181	-25.15	3.54726	-7.08997	1.3414e-12	1.6244e-10	Downregulated	significant
rna141303	ZNF567	311.564	0	0	0	77.891	-22.9818	3.51142	-6.54487	5.95457e-11	1.82151e-09	Downregulated	significant
rna141396	HKR1	76.5138	143.366	0	0	54.97	-9.03403	2.95229	-3.06001	0.00221333	0.0352061	Downregulated	significant
rna141456	ZNF527	464.592	27.0928	0	0	122.921	-10.1957	3.02172	-3.37415	0.000740429	0.0134385	Downregulated	significant
rna141549	DPF1	203.833	32.7372	0	0	59.1425	-9.14058	3.00044	-3.04642	0.00231587	0.0366631	Downregulated	significant
rna141631	EIF3K	1087.11	2281.44	0	0	842.137	-12.9716	2.86957	-4.52041	6.17211e-06	0.000157869	Downregulated	significant
rna141637	ACTN4	0	1010.34	0	0	252.584	-23.5749	3.56537	-6.6122	3.78653e-11	1.30753e-09	Downregulated	significant
rna141672	HNRNPL	44.6841	363.495	0	0	102.045	-9.92639	2.98099	-3.3299	0.00086877	0.0154619	Downregulated	significant
rna141850	ZNF780A	91.8165	310.439	0	0	100.564	-9.90542	2.93276	-3.37751	0.00073145	0.0132976	Downregulated	significant
rna141890	C19orf47	506.827	0	0	0	126.707	-22.8953	3.513	-6.51732	7.15725e-11	2.10604e-09	Downregulated	significant
rna141891	C19orf47	515.397	0	0	0	128.849	-23.6702	3.51325	-6.73742	1.61229e-11	7.55689e-10	Downregulated	significant
rna141987	C19orf54	0	514.764	0	0	128.691	-23.6666	3.54839	-6.66966	2.56398e-11	1.01139e-09	Downregulated	significant
rna141994	C19orf54	200.16	41.7681	0	0	60.482	-9.17282	2.98337	-3.07466	0.00210745	0.0336923	Downregulated	significant
rna142005	RAB4B-EGLN2	966.522	1500.27	0	0	616.697	-12.5221	2.86402	-4.37223	1.22986e-05	0.000307239	Downregulated	significant
rna142219	GRIK5	250.353	19.1908	0	0	67.386	-9.32883	3.03689	-3.07184	0.00212742	0.0339673	Downregulated	significant
rna142431	PHLDB3	736.981	0	0	0	184.245	-23.9384	3.52131	-6.79814	1.05977e-11	5.8061e-10	Downregulated	significant
rna142530	ZNF45	563.141	0	0	0	140.785	-23.779	3.51495	-6.76511	1.33208e-11	6.76058e-10	Downregulated	significant
rna142542	ZNF45	185.469	179.49	0	0	91.2398	-9.76538	2.9076	-3.35857	0.000783463	0.0141187	Downregulated	significant
rna142580	ZNF224	372.163	231.418	0	0	150.895	-10.4913	2.89044	-3.62964	0.000283819	0.0057341	Downregulated	significant
rna142584	ZNF225	1007.53	0	0	0	251.883	-23.7354	3.53116	-6.7217	1.79616e-11	8.03533e-10	Downregulated	significant
rna142621	ZNF227	1589.04	454.934	0	0	510.993	-12.251	2.89385	-4.23345	2.30129e-05	0.000558247	Downregulated	significant
rna142622	ZNF227	697.806	38.3815	0	0	184.047	-10.778	3.01224	-3.57805	0.000346162	0.0068661	Downregulated	significant
rna142637	ZNF227	357.472	0	0	0	89.3681	-23.1586	3.51058	-6.5968	4.20132e-11	1.39508e-09	Downregulated	significant
rna142723	BCL3	727.187	0	0	0	181.797	-24.1371	3.52094	-6.85528	7.11744e-12	4.42178e-10	Downregulated	significant
rna142810	ERCC2	1062.01	0	1.00082	0	265.753	-9.99038	3.34247	-2.98892	0.00279964	0.0431492	Downregulated	significant
rna142928	BHMG1	321.358	0	0	0	80.3395	-23.0218	3.51113	-6.55679	5.49778e-11	1.71632e-09	Downregulated	significant
rna143125	ZC3H4	41.6235	2611.07	0	0	663.174	-12.6269	3.07698	-4.10366	4.06667e-05	0.000957597	Downregulated	significant
rna143221	BICRA	443.78	0	0	0	110.945	-23.4668	3.5114	-6.68303	2.34052e-11	9.47892e-10	Downregulated	significant
rna14330	MARC1	0	485.413	0	0	121.353	-23.5864	3.54762	-6.64853	2.96035e-11	1.11469e-09	Downregulated	significant
rna143351	CCDC114	0	738.28	0	0	184.57	-24.1584	3.55589	-6.79391	1.09133e-11	5.91593e-10	Downregulated	significant
rna143385	CYTH2	276.062	66.6032	0	0	85.6662	-9.67484	2.95151	-3.27793	0.00104571	0.0182277	Downregulated	significant
rna143418	NTN5	0	624.264	0	0	156.066	-23.9299	3.55187	-6.73726	1.61401e-11	7.55689e-10	Downregulated	significant
rna143445	RASIP1	205.669	71.1187	0	0	69.1969	-9.36682	2.94869	-3.17661	0.00149009	0.0248889	Downregulated	significant
rna143456	BCAT2	0	334.145	0	0	83.5362	-22.6311	3.54647	-6.38131	1.75574e-10	4.81727e-09	Downregulated	significant
rna143696	IRF3	59.9868	240.449	0	0	75.1089	-9.48422	2.95781	-3.2065	0.00134362	0.0226797	Downregulated	significant
rna14371	TAF1A	29.9934	250.609	0	0	70.1505	-9.38553	3.00467	-3.12365	0.00178623	0.0291864	Downregulated	significant
rna143716	IRF3	327.479	503.475	0	0	207.739	-10.9523	2.88025	-3.80256	0.00014321	0.00307583	Downregulated	significant
rna14372	TAF1A	194.039	39.5104	0	0	58.3873	-9.122	2.98763	-3.05325	0.00226374	0.0359086	Downregulated	significant
rna14373	TAF1A	301.158	10.1598	0	0	77.8295	-9.53663	3.08261	-3.09369	0.00197685	0.0318606	Downregulated	significant
rna143845	TBC1D17	530.087	807.14	0	0	334.307	-11.6387	2.87071	-4.0543	5.02842e-05	0.00116832	Downregulated	significant
rna14387	MIA3	1196.06	0	0	0	299.016	-24.815	3.53741	-7.01503	2.29903e-12	2.15661e-10	Downregulated	significant
rna143908	MYH14	0	550.887	0	0	137.722	-23.7584	3.54946	-6.69353	2.17855e-11	9.1195e-10	Downregulated	significant
rna143909	MYH14	6.1211	14020.5	4.00327	0	3507.67	-11.7511	2.94911	-3.98462	6.75879e-05	0.00154316	Downregulated	significant
rna143979	C19orf48	147.519	182.877	0	0	82.5988	-9.62174	2.91437	-3.30148	0.000961768	0.0168889	Downregulated	significant
rna143980	C19orf48	0	319.47	0	0	79.8674	-23.0143	3.54685	-6.48866	8.6605e-11	2.46103e-09	Downregulated	significant
rna144083	KLK14	127.931	219	0	0	86.7328	-9.6921	2.91666	-3.32302	0.0008905	0.0157787	Downregulated	significant
rna144188	ZNF175	618.843	0	0	0	154.711	-23.9155	3.51692	-6.80012	1.0453e-11	5.77146e-10	Downregulated	significant
rna144200	SPACA6	168.942	108.371	0	0	69.3284	-9.36934	2.92937	-3.19842	0.00138185	0.0232646	Downregulated	significant
rna144223	LOC105369197	482.343	0	0	0	120.586	-22.9911	3.51231	-6.54585	5.91581e-11	1.81322e-09	Downregulated	significant
rna144347	ZNF808	433.986	0	0	0	108.497	-23.4279	3.5112	-6.67234	2.51757e-11	9.9727e-10	Downregulated	significant
rna144357	ZNF701	334.212	0	0	0	83.5531	-23.08	3.51085	-6.57391	4.90109e-11	1.57728e-09	Downregulated	significant
rna144360	ZNF701	717.393	3.3866	0	0	180.195	-10.7474	3.18045	-3.37921	0.000726945	0.0132367	Downregulated	significant
rna144367	ZNF83	339.721	0	0	0	84.9303	-23.1027	3.51076	-6.58056	4.68687e-11	1.5242e-09	Downregulated	significant
rna14438	DISP1	329.927	1525.1	0	0	463.757	-12.1109	2.90913	-4.16306	3.14011e-05	0.000751077	Downregulated	significant
rna144406	ZNF468	944.486	0	0	0	236.122	-23.8106	3.52894	-6.74724	1.5068e-11	7.30596e-10	Downregulated	significant
rna144420	ZNF320	0	1360.29	0	0	340.071	-24.9909	3.57566	-6.98918	2.76491e-12	2.37821e-10	Downregulated	significant
rna144537	ZNF525	539.881	116.273	0	0	164.039	-10.6119	2.92941	-3.62253	0.000291732	0.00587933	Downregulated	significant
rna144544	ZNF765	102.222	205.454	0	0	76.9191	-9.51878	2.92822	-3.2507	0.0011512	0.0197791	Downregulated	significant
rna144742	MYADM	477.446	0	0	0	119.362	-23.5664	3.51218	-6.7099	1.94755e-11	8.44927e-10	Downregulated	significant
rna144816	MBOAT7	338.497	0	0	0	84.6242	-23.0983	3.51078	-6.57927	4.72757e-11	1.53433e-09	Downregulated	significant
rna145054	EPS8L1	181.185	123.047	0	0	76.0578	-9.50295	2.92192	-3.2523	0.00114476	0.019681	Downregulated	significant
rna145224	EPN1	538.657	0	0	0	134.664	-22.5799	3.51414	-6.42545	1.31484e-10	3.6361e-09	Downregulated	significant
rna145225	EPN1	347.679	0	0	0	86.9197	-23.018	3.51066	-6.55661	5.50462e-11	1.71632e-09	Downregulated	significant
rna14533	CNIH4	142.622	184.005	0	0	81.6568	-9.60518	2.91549	-3.29454	0.000985834	0.0172738	Downregulated	significant
rna145406	ZNF304	396.647	0	0	0	99.1619	-23.3095	3.51067	-6.63962	3.14489e-11	1.15621e-09	Downregulated	significant
rna14543	WDR26	1887.75	0	0	0	471.937	-25.4366	3.55612	-7.15291	8.49547e-13	1.33701e-10	Downregulated	significant
rna145454	ZNF416	721.066	243.835	0	0	241.225	-11.1681	2.89751	-3.85438	0.000116023	0.00253458	Downregulated	significant
rna145476	ZNF211	399.708	0	0	0	99.927	-23.3247	3.5107	-6.64389	3.0551e-11	1.14074e-09	Downregulated	significant
rna145479	ZNF211	197.1	1196.6	0	0	348.425	-11.6983	2.92862	-3.99449	6.48333e-05	0.00148617	Downregulated	significant
rna145512	ZNF587	347.067	0	0	0	86.7666	-23.1241	3.51066	-6.58682	4.49357e-11	1.47266e-09	Downregulated	significant
rna145589	ZNF329	1138.53	66.6032	0	0	301.282	-11.4889	2.99747	-3.83286	0.00012666	0.00274678	Downregulated	significant
rna145592	ZNF274	93.0408	169.33	0	0	65.5927	-9.28898	2.93682	-3.16293	0.00156187	0.02588	Downregulated	significant
rna145623	ZNF544	0	443.645	0	0	110.911	-23.4627	3.54671	-6.61534	3.70703e-11	1.29233e-09	Downregulated	significant
rna145631	ZNF544	373.387	0	0	0	93.3468	-23.2306	3.51055	-6.61739	3.65601e-11	1.27898e-09	Downregulated	significant
rna145654	ZNF837	52.0294	177.232	0	0	57.3154	-9.09408	2.97055	-3.06141	0.00220294	0.0350616	Downregulated	significant
rna14578	DNAH14	529.475	7.90207	0	0	134.344	-10.3239	3.11194	-3.31751	0.000908234	0.0160611	Downregulated	significant
rna145875	NSFL1C	385.629	0	0	0	96.4074	-23.2738	3.51059	-6.6296	3.3659e-11	1.21123e-09	Downregulated	significant
rna145975	ZNF343	547.839	975.342	0	0	380.795	-11.8266	2.87221	-4.11759	3.82854e-05	0.000904969	Downregulated	significant
rna146054	LZTS3	0	1069.04	0	0	267.259	-24.6632	3.5673	-6.91371	4.72149e-12	3.37036e-10	Downregulated	significant
rna146082	SLC4A11	166.494	186.263	0	0	88.1893	-9.71627	2.90976	-3.3392	0.000840215	0.0150235	Downregulated	significant
rna146150	CDC25B	2384.78	0	0	0	596.195	-25.7576	3.56607	-7.22298	5.08619e-13	1.08457e-10	Downregulated	significant
rna146151	CDC25B	1481.92	0	0	0	370.48	-24.4634	3.54587	-6.8991	5.23312e-12	3.59386e-10	Downregulated	significant
rna146153	CDC25B	0	1230.47	0	0	307.616	-24.8546	3.57192	-6.95834	3.44302e-12	2.73506e-10	Downregulated	significant
rna146171	PANK2	1.22422	1221.43	0	0	305.665	-11.5094	3.26576	-3.52425	0.000424679	0.00823255	Downregulated	significant
rna146212	PRNP	8062.1	0	0	0	2015.53	-27.4161	3.62405	-7.56502	3.8779e-14	4.18793e-11	Downregulated	significant
rna146234	SLC23A2	1.83633	4759.31	0	0	1190.29	-13.4707	3.30657	-4.07393	4.62273e-05	0.00107843	Downregulated	significant
rna146262	CDS2	0	445.903	0	0	111.476	-23.4726	3.54675	-6.61807	3.63917e-11	1.27754e-09	Downregulated	significant
rna146368	PLCB4	0	339.789	0	0	84.9473	-23.1009	3.54635	-6.51397	7.31887e-11	2.1372e-09	Downregulated	significant
rna146523	ESF1	848.385	1267.72	0	0	529.026	-12.3009	2.86471	-4.29396	1.75518e-05	0.000432558	Downregulated	significant
rna146655	MGME1	181.185	47.4124	0	0	57.1493	-9.09102	2.97649	-3.05428	0.00225602	0.0358001	Downregulated	significant
rna146675	ZNF133	0	423.325	0	0	105.831	-22.8795	3.54638	-6.45151	1.10745e-10	3.08058e-09	Downregulated	significant
rna146704	ZNF133	1833.88	0	0	0	458.471	-25.3989	3.55486	-7.14484	9.0102e-13	1.36926e-10	Downregulated	significant
rna146706	ZNF133	0	443.645	0	0	110.911	-23.4627	3.54671	-6.61534	3.70703e-11	1.29233e-09	Downregulated	significant
rna146707	ZNF133	0	831.976	0	0	207.994	-24.3212	3.55923	-6.83327	8.29991e-12	4.97197e-10	Downregulated	significant
rna14681	LIN9	1179.54	77.8919	2.00163	0	314.858	-9.24492	2.69566	-3.42955	0.000604581	0.0112325	Downregulated	significant
rna146874	KIZ	616.395	0	0	0	154.099	-23.9077	3.51683	-6.79808	1.06024e-11	5.8061e-10	Downregulated	significant
rna146973	GZF1	343.394	0	0	0	85.8485	-22.9859	3.51071	-6.54736	5.85612e-11	1.79755e-09	Downregulated	significant
rna147060	LOC105372578	1941.61	0	0	0	485.403	-25.471	3.55735	-7.16009	8.06251e-13	1.32276e-10	Downregulated	significant
rna147105	ENTPD6	817.167	0	0	0	204.292	-23.9912	3.52431	-6.80734	9.9418e-12	5.56924e-10	Downregulated	significant
rna147165	ZNF337	952.444	0	0	0	238.111	-23.7687	3.52923	-6.73481	1.64146e-11	7.61746e-10	Downregulated	significant
rna147464	CDK5RAP1	246.68	99.3404	0	0	86.5052	-9.68878	2.9282	-3.30878	0.00093704	0.0164871	Downregulated	significant
rna147492	CBFA2T2	471.937	0	0	0	117.984	-23.5505	3.51204	-6.70565	2.00517e-11	8.62019e-10	Downregulated	significant
rna147543	AHCY	490.912	1034.04	0	0	381.239	-11.8282	2.87707	-4.11122	3.9358e-05	0.000928684	Downregulated	significant
rna147716	CEP250	3517.19	0	0	0	879.296	-26.1794	3.58397	-7.30458	2.78133e-13	9.08919e-11	Downregulated	significant
rna147723	CEP250	57.5384	454.934	0	0	128.118	-10.2547	2.96931	-3.45358	0.000553201	0.0103835	Downregulated	significant
rna147823	EPB41L1	48.9688	259.64	0	0	77.1521	-9.5229	2.97094	-3.20535	0.00134898	0.0227589	Downregulated	significant
rna147840	AAR2	1246.26	0	0	0	311.564	-24.8725	3.53898	-7.02814	2.09303e-12	2.08486e-10	Downregulated	significant
rna147982	RPRD1B	66.1079	588.14	0	0	163.562	-10.6072	2.96766	-3.57426	0.000351221	0.00695101	Downregulated	significant
rna148120	ZHX3	1106.7	0	0	0	276.674	-24.71	3.53451	-6.99107	2.72795e-12	2.3702e-10	Downregulated	significant
rna148140	ZHX3	409.502	11.2887	0	0	105.198	-9.97119	3.08	-3.2374	0.00120625	0.020571	Downregulated	significant
rna148241	OSER1	91.2044	383.815	0	0	118.755	-10.1453	2.93581	-3.45571	0.000548846	0.0103065	Downregulated	significant
rna148242	OSER1-AS1	27.545	617.491	2.00163	0	161.759	-8.28262	2.73726	-3.02588	0.00247909	0.0388947	Downregulated	significant
rna148281	TTPAL	603.541	0	0	0	150.885	-23.8772	3.51637	-6.79031	1.1189e-11	6.01549e-10	Downregulated	significant
rna148340	STK4	1716.36	0	0	0	429.089	-25.3084	3.55202	-7.12508	1.04023e-12	1.48009e-10	Downregulated	significant
rna148500	CTSA	89.3681	91.4383	0	0	45.2016	-8.75207	2.96359	-2.9532	0.00314498	0.0477394	Downregulated	significant
rna148541	CD40	82.6349	136.593	0	0	54.807	-9.0298	2.94961	-3.06136	0.00220337	0.0350616	Downregulated	significant
rna148577	ELMO2	306.055	9.03094	0	0	78.7715	-9.55398	3.09112	-3.09078	0.0019963	0.0321226	Downregulated	significant
rna148578	ELMO2	744.938	66.6032	0	0	202.885	-10.9185	2.97726	-3.6673	0.000245128	0.00504636	Downregulated	significant
rna14867	TRIM11	159.761	244.964	0	0	101.181	-9.91444	2.90605	-3.41165	0.000645709	0.0119304	Downregulated	significant
rna148789	ZNFX1	2975.47	619.748	0	0	898.804	-13.0656	2.90592	-4.49622	6.91723e-06	0.000176143	Downregulated	significant
rna148790	ZNFX1	654.346	9.03094	0	0	165.844	-10.6277	3.11009	-3.41718	0.000632743	0.011707	Downregulated	significant
rna148923	ADNP	1879.18	28.2217	0	0	476.85	-12.1512	3.08423	-3.9398	8.15504e-05	0.00183177	Downregulated	significant
rna148957	NFATC2	48.9688	520.408	0	0	142.344	-10.4067	2.98407	-3.48741	0.000487729	0.00929565	Downregulated	significant
rna148988	ZFP64	0	541.857	0	0	135.464	-23.7378	3.54919	-6.68824	2.25869e-11	9.30692e-10	Downregulated	significant
rna149008	TSHZ2	375.836	0	0	0	93.9589	-23.2414	3.51055	-6.62043	3.58144e-11	1.26688e-09	Downregulated	significant
rna149233	STX16	603.541	471.867	0	0	268.852	-11.3245	2.87192	-3.94316	8.04154e-05	0.00180881	Downregulated	significant
rna149248	GNAS	1145.87	0	0	0	286.468	-24.7545	3.5358	-7.00112	2.53931e-12	2.25567e-10	Downregulated	significant
rna149249	GNAS	302.382	0	0	0	75.5956	-22.9454	3.51177	-6.53387	6.40932e-11	1.92474e-09	Downregulated	significant
rna149269	GNAS	1941	12.4175	3.00245	0	489.105	-9.3125	2.80806	-3.31635	0.000912015	0.0161209	Downregulated	significant
rna149273	GNAS	1234.01	34.9949	4.00327	0	318.253	-8.28073	2.69218	-3.07585	0.00209903	0.0336011	Downregulated	significant
rna149283	SLMO2-ATP5E	222.196	222.387	0	0	111.146	-10.0501	2.8976	-3.46842	0.000523529	0.00988655	Downregulated	significant
rna149436	SS18L1	170.779	580.238	0	0	187.754	-10.8063	2.90966	-3.71393	0.000204064	0.00426545	Downregulated	significant
rna149452	MTG2	1243.2	0	0	0	310.799	-24.87	3.53889	-7.02764	2.1005e-12	2.08486e-10	Downregulated	significant
rna149488	LAMA5	2295.41	0	0	0	573.853	-25.7062	3.56436	-7.21201	5.51335e-13	1.11363e-10	Downregulated	significant
rna149592	DIDO1	961.625	0	1.00082	0	240.657	-9.84706	3.33884	-2.94925	0.00318551	0.0482908	Downregulated	significant
rna149751	ZBTB46	463.98	519.279	5.00408	0	247.066	-7.59243	2.50242	-3.03403	0.00241312	0.0380453	Downregulated	significant
rna149765	TPD52L2	880.215	0	0	0	220.054	-24.3964	3.52663	-6.91776	4.58854e-12	3.31724e-10	Downregulated	significant
rna149859	ZNF512B	338.497	0	0	0	84.6242	-23.0983	3.51078	-6.57927	4.72757e-11	1.53433e-09	Downregulated	significant
rna149862	ZNF512B	0	470.738	0	0	117.684	-23.5465	3.54727	-6.63793	3.18125e-11	1.163e-09	Downregulated	significant
rna149906	OPRL1	0	406.392	0	0	101.598	-23.2622	3.54618	-6.55979	5.38836e-11	1.69806e-09	Downregulated	significant
rna150044	LOC102724951	0	515.893	0	0	128.973	-23.6699	3.54843	-6.67054	2.54862e-11	1.00697e-09	Downregulated	significant
rna150045	LOC102724951	632.31	4.51547	0	0	159.206	-10.5688	3.15623	-3.34855	0.000812346	0.0145836	Downregulated	significant
rna150047	LOC102724951	74.6775	769.888	0	0	211.141	-10.9756	2.97053	-3.69483	0.000220037	0.00456843	Downregulated	significant
rna150054	LOC102723360	308.504	561.047	0	0	217.388	-11.0178	2.88287	-3.82182	0.000132472	0.00286278	Downregulated	significant
rna150236	USP25	674.546	0	0	0	168.636	-24.0364	3.51897	-6.83052	8.46071e-12	5.0307e-10	Downregulated	significant
rna150299	C21orf91	438.883	524.924	0	0	240.952	-11.1663	2.8735	-3.88597	0.000101922	0.0022547	Downregulated	significant
rna150404	GABPA	577.832	0	0	0	144.458	-23.8216	3.51546	-6.77624	1.23344e-11	6.48089e-10	Downregulated	significant
rna150507	BACH1	8.56954	1126.61	0	0	283.795	-11.4023	3.1363	-3.63557	0.000277362	0.00562072	Downregulated	significant
rna15053	EGLN1	508.664	255.124	0	0	190.947	-10.8309	2.88868	-3.74943	0.000177235	0.00375542	Downregulated	significant
rna150608	SCAF4	1370.51	0	0	0	342.629	-25.0014	3.54271	-7.05713	1.69973e-12	1.84452e-10	Downregulated	significant
rna150609	SCAF4	2154.63	0	0	0	538.657	-25.6194	3.56154	-7.19334	6.3225e-13	1.21017e-10	Downregulated	significant
rna1507	TMEM51	661.079	0	0	0	165.27	-23.8617	3.51847	-6.78185	1.18649e-11	6.28346e-10	Downregulated	significant
rna150731	GART	549.675	0	0	0	137.419	-22.6244	3.5145	-6.43744	1.21505e-10	3.36825e-09	Downregulated	significant
rna150733	SON	1488.65	40.6392	0	0	382.323	-11.8325	3.04616	-3.8844	0.000102582	0.00226681	Downregulated	significant
rna150824	RUNX1	0	650.228	0	0	162.557	-23.9831	3.55277	-6.75054	1.47293e-11	7.20671e-10	Downregulated	significant
rna150852	SETD4	107.731	116.273	0	0	56.0012	-9.06112	2.94244	-3.07946	0.00207374	0.0332555	Downregulated	significant
rna150873	CBR3-AS1	173.839	291.248	0	0	116.272	-10.115	2.90133	-3.48633	0.000489697	0.00932652	Downregulated	significant
rna150882	DOPEY2	0	1517.2	0	0	379.3	-25.1231	3.57988	-7.01787	2.25283e-12	2.14785e-10	Downregulated	significant
rna150949	TTC3	2190.74	1722.65	0	0	978.349	-13.188	2.85794	-4.61449	3.94065e-06	0.000102655	Downregulated	significant
rna151052	LOC102724740	61.8231	169.33	0	0	57.7883	-9.10602	2.96055	-3.07579	0.00209947	0.0336011	Downregulated	significant
rna151192	MX1	139.561	65.4743	0	0	51.2589	-8.93392	2.96266	-3.01551	0.00256551	0.0399615	Downregulated	significant
rna151247	PRDM15	0	342.047	0	0	85.5117	-23.1119	3.54632	-6.51715	7.16556e-11	2.10697e-09	Downregulated	significant
rna151509	TRAPPC10	1013.65	98.2115	0	0	277.967	-11.3727	2.96519	-3.8354	0.000125362	0.00271936	Downregulated	significant
rna151567	C21orf2	56.9263	123.047	0	0	44.9932	-8.74495	2.97638	-2.93812	0.00330214	0.0499364	Downregulated	significant
rna151773	PCBP3	225.869	300.279	0	0	131.537	-10.293	2.89225	-3.55883	0.000372516	0.00733274	Downregulated	significant
rna151998	HDHD5	408.89	128.691	0	0	134.395	-10.3243	2.91742	-3.53886	0.000401853	0.00783921	Downregulated	significant
rna152001	HDHD5	336.661	313.825	0	0	162.621	-10.5992	2.88316	-3.67622	0.000236713	0.00487938	Downregulated	significant
rna152014	ADA2	356.86	21.4485	0	0	94.5772	-9.81769	3.03176	-3.23828	0.00120252	0.0205292	Downregulated	significant
rna152029	CECR2	0	3428.37	0	0	857.093	-25.9539	3.61506	-7.1794	7.00179e-13	1.26944e-10	Downregulated	significant
rna152054	BCL2L13	359.921	241.578	0	0	150.375	-10.4863	2.88911	-3.62958	0.000283884	0.0057341	Downregulated	significant
rna152082	BID	0	694.254	0	0	173.563	-24.0728	3.55432	-6.77282	1.26297e-11	6.58015e-10	Downregulated	significant
rna152170	DGCR2	328.703	0	0	0	82.1758	-23.0582	3.51096	-6.56749	5.11714e-11	1.63502e-09	Downregulated	significant
rna152198	CLTCL1	472.549	0	0	0	118.137	-23.545	3.51206	-6.70405	2.02719e-11	8.70092e-10	Downregulated	significant
rna152234	CDC45	645.776	0	0	0	161.444	-23.9773	3.51791	-6.81579	9.37469e-12	5.38699e-10	Downregulated	significant
rna152283	ARVCF	833.694	259.64	0	0	273.333	-11.3484	2.89864	-3.91507	9.03786e-05	0.0020132	Downregulated	significant
rna152347	TANGO2	28.1571	244.964	0	0	68.2803	-9.34652	3.00909	-3.1061	0.00189572	0.0307504	Downregulated	significant
rna15238	B3GALNT2	0	1075.81	0	0	268.953	-24.3043	3.56752	-6.81266	9.58093e-12	5.43941e-10	Downregulated	significant
rna15240	B3GALNT2	0	657.001	0	0	164.25	-23.9993	3.55301	-6.75466	1.43173e-11	7.09083e-10	Downregulated	significant
rna152473	THAP7	180.573	193.036	0	0	93.4022	-9.79914	2.90638	-3.3716	0.000747338	0.0135344	Downregulated	significant
rna152476	THAP7-AS1	109.568	123.047	0	0	58.1536	-9.11552	2.93929	-3.10127	0.00192695	0.0311627	Downregulated	significant
rna152614	TOP3B	172.615	158.041	0	0	82.6641	-9.623	2.91351	-3.30289	0.000956944	0.0168152	Downregulated	significant
rna152637	ZNF280B	527.027	3.3866	0	0	132.603	-10.3051	3.17021	-3.2506	0.00115162	0.019782	Downregulated	significant
rna152715	RAB36	505.603	323.985	0	0	207.397	-10.9501	2.8806	-3.80132	0.000143928	0.00309043	Downregulated	significant
rna15281	NID1	386.854	37.2526	0	0	106.027	-9.98248	2.99486	-3.33321	0.000858499	0.0153198	Downregulated	significant
rna15294	LGALS8	1941.61	0	0	0	485.403	-25.471	3.55735	-7.16009	8.06251e-13	1.32276e-10	Downregulated	significant
rna152947	LRP5L	0	340.918	0	0	85.2295	-23.1063	3.54634	-6.51555	7.2422e-11	2.12204e-09	Downregulated	significant
rna153073	TFIP11	797.58	62.0877	0	0	214.917	-11.0016	2.98451	-3.68624	0.000227589	0.00471064	Downregulated	significant
rna153195	KREMEN1	449.901	85.794	0	0	133.924	-10.3193	2.94305	-3.50634	0.000454308	0.00872583	Downregulated	significant
rna153196	KREMEN1	339.109	63.2166	0	0	100.581	-9.90638	2.95676	-3.35042	0.000806888	0.0144888	Downregulated	significant
rna153221	EMID1	0	496.702	0	0	124.175	-23.5395	3.5479	-6.63475	3.25044e-11	1.18238e-09	Downregulated	significant
rna153238	RHBDD3	212.402	144.495	0	0	89.2243	-9.73327	2.91208	-3.34238	0.000830639	0.0148688	Downregulated	significant
rna153548	SMTN	1491.71	0	0	0	372.928	-25.0916	3.54614	-7.07575	1.4864e-12	1.71932e-10	Downregulated	significant
rna153565	SMTN	751.059	59.83	0	0	202.722	-10.9174	2.98442	-3.65811	0.000254079	0.00521062	Downregulated	significant
rna153683	PRR14L	367.878	0	0	0	91.9696	-23.2118	3.51055	-6.61201	3.79128e-11	1.30753e-09	Downregulated	significant
rna153865	RASD2	277.286	281.088	0	0	139.594	-10.3789	2.88825	-3.59348	0.000326291	0.00651375	Downregulated	significant
rna15430	EXO1	438.883	523.795	0	0	240.669	-11.1646	2.87351	-3.88537	0.000102173	0.00225965	Downregulated	significant
rna154337	JOSD1	319.522	0	0	0	79.8804	-23.021	3.51118	-6.55647	5.50959e-11	1.71632e-09	Downregulated	significant
rna154340	GTPBP1	334.212	0	0	0	83.5531	-23.08	3.51085	-6.57391	4.90109e-11	1.57728e-09	Downregulated	significant
rna154539	SGSM3	162.209	241.578	0	0	100.947	-9.9111	2.90565	-3.41097	0.000647319	0.0119519	Downregulated	significant
rna154603	L3MBTL2	1391.94	0	0	0	347.985	-25.0219	3.54333	-7.06168	1.64503e-12	1.81378e-10	Downregulated	significant
rna154615	RANGAP1	4785.48	974.213	0	0	1439.92	-13.7455	2.90505	-4.7316	2.22755e-06	5.88094e-05	Downregulated	significant
rna154616	RANGAP1	1858.37	936.96	0	0	698.832	-12.7026	2.86898	-4.42756	9.53029e-06	0.000240022	Downregulated	significant
rna154757	NAGA	1128.12	556.532	0	0	421.163	-11.972	2.87448	-4.16495	3.11426e-05	0.000745558	Downregulated	significant
rna154867	TTLL1	772.483	0	0	0	193.121	-24.2144	3.52264	-6.87393	6.24557e-12	4.01561e-10	Downregulated	significant
rna154872	MCAT	519.682	45.1547	0	0	141.209	-10.3958	2.98995	-3.47691	0.000507231	0.00961263	Downregulated	significant
rna15506	SDCCAG8	31.8297	194.165	0	0	56.4987	-9.07321	3.00278	-3.0216	0.00251442	0.0393186	Downregulated	significant
rna155076	WNT7B	0	472.996	0	0	118.249	-23.5488	3.54732	-6.63847	3.1695e-11	1.16086e-09	Downregulated	significant
rna155106	PPARA	382.569	0	0	0	95.6422	-23.2578	3.51057	-6.62508	3.47055e-11	1.23885e-09	Downregulated	significant
rna155113	PPARA	395.423	0	0	0	98.8558	-23.1564	3.51066	-6.59602	4.22342e-11	1.40126e-09	Downregulated	significant
rna155238	BRD1	481.731	0	0	0	120.433	-23.5751	3.5123	-6.71216	1.91766e-11	8.38295e-10	Downregulated	significant
rna155239	BRD1	986.722	0	0	0	246.68	-24.5501	3.53043	-6.95384	3.55473e-12	2.8044e-10	Downregulated	significant
rna155368	DENND6B	28.7692	383.815	0	0	103.146	-9.94185	3.01181	-3.30095	0.00096358	0.016917	Downregulated	significant
rna155454	LMF2	343.394	0	0	0	85.8485	-22.9859	3.51071	-6.54736	5.85612e-11	1.79755e-09	Downregulated	significant
rna155460	NCAPH2	1640.46	0	0	0	410.114	-25.2454	3.5501	-7.11119	1.15045e-12	1.52365e-10	Downregulated	significant
rna155462	NCAPH2	1451.93	0	0	0	362.981	-24.4262	3.54504	-6.89026	5.56911e-12	3.72037e-10	Downregulated	significant
rna155530	RABL2B	0	576.851	0	0	144.213	-23.8185	3.55029	-6.70889	1.96113e-11	8.4899e-10	Downregulated	significant
rna155728	LOC101928092	126.707	257.382	0	0	96.0222	-9.83885	2.91549	-3.37468	0.000739009	0.0134173	Downregulated	significant
rna155739	CD99	327.479	1170.64	0	0	374.529	-11.8026	2.89856	-4.07188	4.66361e-05	0.00108765	Downregulated	significant
rna155982	OFD1	502.543	0	0	0	125.636	-23.6361	3.51287	-6.72843	1.71509e-11	7.81178e-10	Downregulated	significant
rna156036	MOSPD2	189.754	53.0568	0	0	60.7027	-9.178	2.96821	-3.0921	0.00198749	0.0320001	Downregulated	significant
rna156079	CA5B	487.24	0	0	0	121.81	-23.5943	3.51244	-6.71735	1.85054e-11	8.16053e-10	Downregulated	significant
rna15613	COX20	0	474.124	0	0	118.531	-23.5512	3.54734	-6.63911	3.15582e-11	1.15792e-09	Downregulated	significant
rna156205	PHKA2	403.381	0	0	0	100.845	-22.8054	3.51074	-6.4959	8.25406e-11	2.3614e-09	Downregulated	significant
rna156273	BCLAF3	71.0048	178.361	0	0	62.3415	-9.21549	2.95096	-3.12288	0.00179093	0.0292454	Downregulated	significant
rna15629	EFCAB2	178.736	266.413	0	0	111.287	-10.0518	2.90099	-3.46495	0.000530323	0.0100031	Downregulated	significant
rna156316	RPS6KA3	53.8657	151.268	0	0	51.2835	-8.93367	2.97243	-3.00551	0.00265132	0.0411631	Downregulated	significant
rna156423	ZFX	1097.51	0	0	0	274.378	-24.6987	3.53421	-6.98847	2.77903e-12	2.38176e-10	Downregulated	significant
rna156496	GK	0	851.166	0	0	212.792	-24.3526	3.55991	-6.84079	7.87551e-12	4.78639e-10	Downregulated	significant
rna156594	SYTL5	0	327.372	0	0	81.8429	-23.0458	3.54662	-6.49795	8.14203e-11	2.3335e-09	Downregulated	significant
rna156596	SYTL5	303.607	0	0	0	75.9017	-22.9509	3.51172	-6.53552	6.33871e-11	1.90852e-09	Downregulated	significant
rna156775	KRBOX4	367.266	330.758	0	0	174.506	-10.7009	2.88115	-3.71411	0.00020392	0.00426355	Downregulated	significant
rna156819	RBM10	1739.01	206.583	7.00572	0	488.148	-8.09955	2.57717	-3.14281	0.00167336	0.0275436	Downregulated	significant
rna156820	RBM10	1716.36	190.779	0	0	476.784	-12.151	2.94841	-4.12121	3.76881e-05	0.000891637	Downregulated	significant
rna156829	RBM10	555.796	0	0	0	138.949	-23.7614	3.5147	-6.76057	1.37453e-11	6.88046e-10	Downregulated	significant
rna156830	RBM10	579.668	0	0	0	144.917	-23.8017	3.51552	-6.77045	1.28385e-11	6.6587e-10	Downregulated	significant
rna15685	CNST	865.524	0	0	0	216.381	-24.3737	3.52609	-6.91237	4.76615e-12	3.39194e-10	Downregulated	significant
rna156887	ZNF41	370.939	276.573	0	0	161.878	-10.5926	2.8851	-3.67147	0.000241157	0.00496843	Downregulated	significant
rna156893	ZNF41	115.077	677.321	0	0	198.099	-10.8836	2.93779	-3.7047	0.000211643	0.00440896	Downregulated	significant
rna156896	ZNF41	189.142	117.402	0	0	76.6361	-9.51391	2.92309	-3.25475	0.00113493	0.0195459	Downregulated	significant
rna156991	TBC1D25	6.1211	482.027	0	0	122.037	-10.1845	3.12553	-3.2585	0.00112004	0.0193222	Downregulated	significant
rna156997	TBC1D25	345.23	0	0	0	86.3075	-22.9973	3.51068	-6.55066	5.72816e-11	1.77113e-09	Downregulated	significant
rna15706	AHCTF1	557.632	45.1547	0	0	150.697	-10.4896	2.9926	-3.50518	0.000456306	0.00875696	Downregulated	significant
rna157152	PPP1R3F	69.7806	125.304	0	0	48.7712	-8.8614	2.96272	-2.99097	0.00278097	0.0429108	Downregulated	significant
rna157315	SEPT14P18	21.4239	186.263	0	0	51.9218	-8.95121	3.03164	-2.9526	0.00315113	0.0478057	Downregulated	significant
rna157335	TSPYL2	215.463	53.0568	0	0	67.1299	-9.32318	2.96657	-3.14274	0.00167374	0.0275442	Downregulated	significant
rna15738	ZNF496	1497.83	224.645	0	0	430.62	-12.0041	2.93147	-4.09491	4.22325e-05	0.000991274	Downregulated	significant
rna157715	ZC3H12B	117.525	272.057	0	0	97.3956	-9.85931	2.91909	-3.37753	0.000731391	0.0132976	Downregulated	significant
rna157734	LAS1L	6.73321	276.573	0	0	70.8265	-9.39929	3.11023	-3.02205	0.00251066	0.039275	Downregulated	significant
rna158013	ERCC6L	1226.67	0	0	0	306.667	-24.8506	3.53837	-7.02317	2.16893e-12	2.10588e-10	Downregulated	significant
rna158316	CHM	709.436	0	0	0	177.359	-24.0979	3.52028	-6.84546	7.62299e-12	4.66377e-10	Downregulated	significant
rna158419	SYTL4	285.243	127.562	0	0	103.201	-9.94331	2.91509	-3.41098	0.000647297	0.0119519	Downregulated	significant
rna158422	SEPT14P18	0	383.815	0	0	95.9538	-23.2539	3.54605	-6.55769	5.4647e-11	1.71428e-09	Downregulated	significant
rna158450	SEPT14P18	157.924	48.5413	0	0	51.6164	-8.94412	2.97826	-3.00313	0.00267215	0.0414625	Downregulated	significant
rna158487	SEPT14P18	248.517	456.063	0	0	176.145	-10.7143	2.88861	-3.70915	0.00020796	0.00433674	Downregulated	significant
rna158757	NRK	304.831	0	0	0	76.2077	-22.9564	3.51167	-6.53717	6.26928e-11	1.89685e-09	Downregulated	significant
rna158839	MID2	129.767	408.65	0	0	134.604	-10.3261	2.91687	-3.54014	0.000399913	0.00781463	Downregulated	significant

## Sheet: gse44076
adj.P.Val	P.Value	logFC	Gene.Symbol
1.85e-81	4.12e-85	-5.66	FOXQ1
8.33e-58	3.81e-60	-5.56	MMP7
1.35e-57	6.33e-60	-5.12	MMP7
2.59e-90	5.25e-95	-4.92	CLDN1
5.13e-54	3.92e-56	-4.8	DPEP1
2.87e-87	1.16e-91	-4.7	KIAA1199
1.88e-79	5.7e-83	-4.68	FOXQ1
6.03e-38	2.33e-39	-4.44	KRT23
1.5e-49	1.82e-51	-4.42	MMP7
1.65e-38	6.03e-40	-4.27	MMP3
3.08e-85	3.44e-89	-4.22	CLDN1
5.21e-49	6.72e-51	-4.22	IL8
4.3e-48	6.13e-50	-4.01	DPEP1
1.69e-52	1.53e-54	-3.95	TESC
2.91e-45	5.63e-47	-3.95	COL11A1
6.73e-41	1.97e-42	-3.95	COL11A1
7.88e-42	2.09e-43	-3.85	COL11A1
2.09e-32	1.29e-33	-3.84	LY6G6D
2.6e-39	8.87e-41	-3.68	COL11A1
8.96e-71	6.35e-74	-3.63	ASCL2
2.88e-30	2.08e-31	-3.6	MMP1
3.08e-85	2.78e-89	-3.59	CDH3
1.37e-27	1.2e-28	-3.58	MMP1
1.76e-38	6.44e-40	-3.52	IL8
2.67e-45	5.15e-47	-3.51	CRNDE
3.56e-42	9.11e-44	-3.51	COL11A1
7.8e-48	1.15e-49	-3.45	GDF15
7.16e-42	1.9e-43	-3.4	TRIM29
1.44e-73	7.3e-77	-3.38	TRIB3
1.15e-55	6.86e-58	-3.37	TGFBI
3.33e-59	1.28e-61	-3.31	TGFBI
5.4e-42	1.41e-43	-3.31	TRIM29
1.1e-86	6.66e-91	-3.3	ETV4
3.08e-85	3.75e-89	-3.3	SLC6A6
1.37e-10	3.84e-11	-3.3	REG1A
1.55e-40	4.69e-42	-3.29	CTHRC1
1.75e-59	6.55e-62	-3.28	INHBA
5.04e-38	1.93e-39	-3.28	CXCL3
1.04e-39	3.41e-41	-3.24	COL1A1
7.44e-38	2.88e-39	-3.21	CTHRC1
1.48e-34	7.68e-36	-3.21	LGR5
6.19e-24	7.07e-25	-3.21	CEL
6.9e-46	1.27e-47	-3.2	GDF15 /// LOC100292463
6.92e-47	1.14e-48	-3.16	MSX2
8.08e-49	1.06e-50	-3.15	MMP11
5.35e-57	2.76e-59	-3.14	PHLDA1
8.68e-77	3.34e-80	-3.12	ETV4
1.18e-58	4.83e-61	-3.11	TGFBI
1.12e-40	3.33e-42	-3.1	CXCL3
1.13e-39	3.69e-41	-3.1	CHI3L1
1.74e-34	9.11e-36	-3.1	CXCL1
4.88e-41	1.41e-42	-3.08	C2CD4A
5.75e-33	3.4e-34	-3.08	NKD1
1.29e-58	5.37e-61	-3.06	TGFBI
3.27e-66	4.44e-69	-3.05	SLCO4A1
1.81e-30	1.29e-31	-3.04	CLDN2
1.66e-46	2.84e-48	-3.03	GDF15 /// LOC100292463
2.99e-36	1.34e-37	-3.01	COL1A1
8.92e-72	5.6e-75	-2.96	NFE2L3
1.01e-36	4.34e-38	-2.96	FABP6
1.55e-21	2.07e-22	-2.96	CEL
4.68e-67	5.3e-70	-2.92	SLC7A5
5.29e-61	1.61e-63	-2.92	PDX1
3.33e-43	7.77e-45	-2.92	PSAT1
1.12e-37	4.41e-39	-2.91	ACSL6
1.21e-65	1.74e-68	-2.9	MTHFD1L
1.83e-52	1.68e-54	-2.87	TDGF1 /// TDGF3
2.46e-25	2.55e-26	-2.85	TACSTD2
4.67e-40	1.49e-41	-2.83	PSAT1
3e-34	1.6e-35	-2.83	IL8
3.44e-19	5.36e-20	-2.83	CXCL5
4.04e-48	5.74e-50	-2.8	EPHX4
7.41e-44	1.63e-45	-2.8	AZGP1
2.12e-40	6.47e-42	-2.75	VSNL1
1.41e-54	9.97e-57	-2.74	NEBL
1.16e-23	1.35e-24	-2.72	CA9
1.9e-23	2.24e-24	-2.7	COL10A1
1.17e-22	1.46e-23	-2.7	SERPINB5
3.9e-15	7.98e-16	-2.7	SPP1
4.93e-25	5.21e-26	-2.69	GABBR1 /// UBD
1.94e-67	2.08e-70	-2.67	MTHFD1L
2.76e-48	3.84e-50	-2.67	DACH1
1.4e-60	4.48e-63	-2.65	MACC1
3.98e-52	3.81e-54	-2.61	C2
4.45e-47	7.2e-49	-2.61	UBE2C
4.21e-57	2.14e-59	-2.6	CLDN1
3.26e-11	8.72e-12	-2.59	FAM3B
6.28e-74	2.93e-77	-2.57	PPM1H
2.17e-44	4.55e-46	-2.57	UBE2C
2.43e-21	3.29e-22	-2.57	MMP12
4.88e-18	8.24e-19	-2.57	CXCL5
2.73e-66	3.59e-69	-2.56	JUB
3.09e-29	2.42e-30	-2.56	CTHRC1
4.51e-28	3.82e-29	-2.56	RTEL1 /// TNFRSF6B
2.32e-65	3.43e-68	-2.55	ZAK
2.1e-47	3.27e-49	-2.55	PHLDA1
3.23e-57	1.6e-59	-2.5	TNFRSF12A
2.5e-30	1.79e-31	-2.5	SRPX2
1.1e-24	1.19e-25	-2.5	COL1A1
2.31e-15	4.66e-16	-2.5	SPP1
5.31e-46	9.7e-48	-2.49	AXIN2
7.61e-34	4.2e-35	-2.48	ACSL6
4.92e-24	5.57e-25	-2.48	KLK10
8.45e-65	1.42e-67	-2.47	CDH3
4.46e-49	5.72e-51	-2.47	CGREF1
6.84e-47	1.13e-48	-2.46	UBE2C
1.63e-64	2.91e-67	-2.45	ATP11A
2.09e-48	2.85e-50	-2.44	TPX2
4.87e-26	4.76e-27	-2.43	COL1A1
5.24e-19	8.29e-20	-2.41	KRT6B
1.58e-66	2.05e-69	-2.4	SNTB1
3.25e-51	3.4e-53	-2.4	ANLN
2.4e-25	2.49e-26	-2.4	GZMB
5.12e-14	1.13e-14	-2.4	SPP1
5.65e-64	1.13e-66	-2.39	ZAK
3.05e-44	6.45e-46	-2.39	NKD2
9.83e-62	2.67e-64	-2.38	NFE2L3
3.79e-46	6.81e-48	-2.38	ESM1
8.67e-24	1e-24	-2.38	CXCL2
1.47e-80	3.56e-84	-2.37	GTF2IRD1
6.3e-41	1.84e-42	-2.37	NEK2
3.63e-42	9.31e-44	-2.36	DACH1
1.93e-39	6.52e-41	-2.36	PSAT1
4.46e-16	8.61e-17	-2.36	SPP1
2.1e-46	3.65e-48	-2.35	ARID3A
1.74e-52	1.58e-54	-2.34	RPS14
3.35e-19	5.22e-20	-2.34	COL10A1
3.18e-65	4.76e-68	-2.32	C7orf68
9.53e-67	1.1e-69	-2.31	MTHFD1L
2.11e-54	1.52e-56	-2.31	RNF43
3.39e-38	1.28e-39	-2.31	---
1.2e-12	2.91e-13	-2.31	SPP1
7.62e-49	9.96e-51	-2.3	ANLN
4.13e-31	2.81e-32	-2.29	AGT
3.88e-21	5.33e-22	-2.29	SLC35D3
1.2e-59	4.29e-62	-2.28	TEAD4
4.53e-36	2.06e-37	-2.28	VSNL1
1.95e-09	5.94e-10	-2.28	REG3A
2.9e-20	4.2e-21	-2.27	HS6ST2
4.41e-60	1.48e-62	-2.26	JUB
7.22e-59	2.88e-61	-2.26	C7orf68
7.32e-39	2.58e-40	-2.26	SLC22A3
7.22e-37	3.06e-38	-2.26	TRIM29
2.29e-61	6.54e-64	-2.25	AHCY
2.38e-56	1.33e-58	-2.25	TGIF2
3.12e-49	3.92e-51	-2.23	TCF7
1.7e-48	2.28e-50	-2.23	GALNT6
9.55e-48	1.43e-49	-2.23	PHLDA1
1.35e-45	2.53e-47	-2.23	UBE2C
2.97e-36	1.33e-37	-2.23	PSAT1
3.25e-26	3.14e-27	-2.23	CDKN2A
1.92e-15	3.87e-16	-2.23	CXCL5
1.5e-51	1.5e-53	-2.22	CELSR1
1.87e-21	2.5e-22	-2.22	KLK6
7.84e-19	1.25e-19	-2.22	BMP7
5.87e-50	6.85e-52	-2.2	CDC25B
1.92e-26	1.82e-27	-2.2	FAP
3.28e-42	8.37e-44	-2.19	FAM176A
4.93e-30	3.6e-31	-2.19	SHISA2
1.91e-64	3.46e-67	-2.18	TGIF2
3.53e-46	6.31e-48	-2.18	PMEPA1
3.45e-27	3.12e-28	-2.18	CLDN2
2.25e-10	6.4e-11	-2.18	DEFA6
4.92e-50	5.68e-52	-2.17	FXYD5
2.46e-49	3.06e-51	-2.17	LRP8
4.3e-44	9.29e-46	-2.17	HOMER1
6.56e-35	3.3e-36	-2.17	TIMP1
7.03e-43	1.7e-44	-2.16	PHLDA1
5.67e-35	2.84e-36	-2.16	PTP4A3
6.78e-22	8.87e-23	-2.16	CXCL2
1.36e-45	2.56e-47	-2.15	SOX9
2e-31	1.33e-32	-2.15	FAM92A1 /// FAM92A2
9.28e-47	1.55e-48	-2.14	TRIP13
2.39e-40	7.35e-42	-2.14	CGREF1
1.55e-33	8.79e-35	-2.14	MAD2L1
1.13e-31	7.35e-33	-2.14	LEF1
4.46e-55	2.89e-57	-2.13	LRP8
7.6e-46	1.41e-47	-2.13	PLAU
1.24e-39	4.09e-41	-2.12	COL1A2
4.5e-38	1.71e-39	-2.11	SCD
7.15e-21	9.98e-22	-2.1	CA9
2.55e-55	1.59e-57	-2.08	MYC
7.58e-30	5.64e-31	-2.08	CXCL1
1.29e-19	1.95e-20	-2.08	GNG4
1.25e-10	3.48e-11	-2.08	DUSP27
1.91e-54	1.37e-56	-2.07	RNF43
5.27e-54	4.04e-56	-2.07	CD44
1.41e-39	4.68e-41	-2.07	CEP55
1.98e-37	8e-39	-2.07	EGFL6
2.1e-17	3.69e-18	-2.07	LCN2
2.67e-12	6.62e-13	-2.07	SPP1
5.17e-52	5.01e-54	-2.06	MACC1
9.31e-50	1.11e-51	-2.06	FXYD5
1.69e-33	9.59e-35	-2.06	VSNL1
1.04e-56	5.6e-59	-2.05	KIAA1549
1.02e-48	1.35e-50	-2.05	SHROOM4
3.95e-48	5.6e-50	-2.05	SOX9
1.22e-30	8.58e-32	-2.05	FAM92A1
2.05e-26	1.95e-27	-2.05	APOC2
4.75e-12	1.2e-12	-2.05	EREG
4.19e-52	4.03e-54	-2.04	TOP1MT
3.25e-49	4.11e-51	-2.04	TOMM34
7.05e-35	3.57e-36	-2.04	TIMP1
5.06e-24	5.74e-25	-2.04	RTEL1 /// TNFRSF6B
4.03e-51	4.26e-53	-2.03	CD44
6.53e-40	2.11e-41	-2.03	PMEPA1
2.16e-53	1.77e-55	-2.02	TOP1MT
5.58e-34	3.05e-35	-2.02	MAD2L1
1.01e-24	1.09e-25	-2.02	APOC2
3.33e-16	6.37e-17	-2.02	GNG4
1.07e-48	1.42e-50	-2.01	HOMER1
1.15e-35	5.39e-37	-2.01	BUB1
2.68e-52	2.51e-54	-2	RPS14
9.97e-46	1.86e-47	-2	PMAIP1
1.68e-36	7.38e-38	-2	CDK1
4.74e-36	2.16e-37	-2	SLC7A11
1.38e-35	6.52e-37	-2	PSAT1
1.95e-35	9.38e-37	-2	CENPA
1.11e-32	6.71e-34	-2	BIRC5
2.37e-32	1.47e-33	-2	DUSP4
4.17e-16	8.03e-17	-2	SLCO1B3
6.35e-14	1.41e-14	-2	SLC6A14
1.48e-66	1.86e-69	-1.99	ENC1
3.67e-20	5.36e-21	-1.99	CST1
4.36e-55	2.81e-57	-1.98	RFC3
6.38e-50	7.5e-52	-1.98	TOP1MT
2.57e-49	3.19e-51	-1.98	DUSP14
4.66e-64	8.96e-67	-1.97	SOX4
7.13e-55	4.76e-57	-1.97	RFC3
1.88e-48	2.55e-50	-1.97	RNASEH2A
5.74e-20	8.5e-21	-1.97	LOC100127888
4.03e-62	1.02e-64	-1.96	SOX4
7.26e-55	4.86e-57	-1.96	CSE1L
2.01e-48	2.73e-50	-1.96	CD44
2.23e-47	3.48e-49	-1.96	ANLN
3.17e-43	7.38e-45	-1.96	UHRF1
8.32e-37	3.55e-38	-1.96	TCFL5
4.4e-31	2.99e-32	-1.96	LOC100190940
2.82e-71	1.94e-74	-1.95	TMEM206
1.27e-57	5.92e-60	-1.95	PDCD2L
5.18e-56	2.97e-58	-1.95	MET
2.74e-42	6.93e-44	-1.95	MEX3A
9.09e-37	3.9e-38	-1.95	CENPA
1.71e-46	2.95e-48	-1.94	CDC25B
2.47e-40	7.62e-42	-1.94	DSCC1
9.89e-40	3.23e-41	-1.94	SORD
1.68e-35	8.04e-37	-1.94	CPNE1
7.49e-35	3.8e-36	-1.94	CHEK1
1.08e-29	8.18e-31	-1.94	RRM2
6.89e-35	3.48e-36	-1.93	LDLRAD3
4.82e-19	7.59e-20	-1.93	APCDD1
1.32e-47	2e-49	-1.92	TRIP13
6.82e-47	1.12e-48	-1.92	ECT2
2.27e-35	1.1e-36	-1.92	TOP2A
3.42e-34	1.83e-35	-1.92	CHEK1
2.13e-18	3.51e-19	-1.92	COL9A3
2.63e-18	4.37e-19	-1.92	CST1
1.95e-17	3.42e-18	-1.92	S100P
5.89e-63	1.34e-65	-1.91	CKAP2
1.09e-62	2.6e-65	-1.91	NUFIP1
8.24e-59	3.35e-61	-1.91	OSBPL3
3.73e-56	2.11e-58	-1.91	SNTB1
9.81e-56	5.78e-58	-1.91	CKAP2
6.81e-48	1e-49	-1.91	SKA3
3.26e-40	1.02e-41	-1.91	AURKA /// AURKAPS1
2.93e-32	1.82e-33	-1.91	SPC25
8.46e-32	5.46e-33	-1.91	C10orf81
1.97e-13	4.54e-14	-1.91	TCN1
2.79e-44	5.89e-46	-1.9	UBE2S
2.02e-34	1.06e-35	-1.9	CEP55
1e-16	1.84e-17	-1.9	FCGR3A
6.09e-58	2.75e-60	-1.89	S100A11
1.52e-43	3.43e-45	-1.89	PMAIP1
5.52e-35	2.75e-36	-1.89	NEK2
2.85e-15	5.79e-16	-1.89	EREG
7.91e-44	1.75e-45	-1.88	GALNT6
9.71e-33	5.82e-34	-1.88	PROX1
5.79e-31	3.98e-32	-1.88	CCNB1
8.12e-24	9.34e-25	-1.88	SERPINB5
4.67e-22	6.05e-23	-1.88	CADPS
3.72e-19	5.81e-20	-1.88	MMP10
3.77e-69	3.36e-72	-1.87	AHCY
2.66e-55	1.66e-57	-1.87	C3orf26
7.01e-53	6.11e-55	-1.87	CKAP2
1.48e-43	3.33e-45	-1.87	SULT2B1
1.43e-36	6.23e-38	-1.87	CDK1
4.82e-25	5.09e-26	-1.87	S100A2
5.83e-12	1.48e-12	-1.87	CXCL11
1.92e-45	3.65e-47	-1.86	ORC6L
8.65e-37	3.7e-38	-1.86	LDLRAD3
3.92e-35	1.93e-36	-1.86	PMEPA1
3.01e-32	1.88e-33	-1.86	C9orf140
4.77e-48	6.84e-50	-1.85	SNTB1
6.19e-48	8.99e-50	-1.85	PHF19
1.48e-44	3.05e-46	-1.85	CCND1
7.38e-42	1.96e-43	-1.85	CHEK1
1.09e-35	5.12e-37	-1.85	TOP2A
4.03e-34	2.17e-35	-1.85	CPNE1
1.41e-29	1.07e-30	-1.85	GDPD5
8.31e-26	8.29e-27	-1.85	COL11A1
1.05e-66	1.23e-69	-1.84	AHCY
1.18e-40	3.52e-42	-1.84	TCF7
2.05e-52	1.89e-54	-1.83	CD44
1.77e-46	3.07e-48	-1.83	ZP3
6.33e-44	1.38e-45	-1.83	SHMT2
8.49e-43	2.06e-44	-1.83	NME1 /// NME1-NME2
5.43e-33	3.19e-34	-1.83	GINS1
6.76e-31	4.66e-32	-1.83	---
9.59e-31	6.68e-32	-1.83	CENPA
5.77e-57	2.99e-59	-1.82	DKC1
2.75e-43	6.31e-45	-1.82	RCN1
8.67e-41	2.57e-42	-1.82	DSCC1
3.88e-37	1.61e-38	-1.82	GRHL1
6.27e-29	5e-30	-1.82	PROX1
3.44e-26	3.34e-27	-1.82	ADAM12
1.74e-22	2.19e-23	-1.82	APOC2
3.99e-12	1e-12	-1.82	THBS2
9.06e-29	7.31e-30	-1.81	FKBP10
8.08e-28	6.97e-29	-1.81	ACSL6
7.67e-25	8.22e-26	-1.81	CCNA2
2.59e-20	3.75e-21	-1.81	QPCT
4.18e-18	7.03e-19	-1.81	SULF1
2.58e-67	2.82e-70	-1.8	TMEM206
1.24e-43	2.77e-45	-1.8	ZNRF3
2.12e-40	6.46e-42	-1.8	INHBA
5.07e-30	3.71e-31	-1.8	KIAA1274
5.83e-19	9.24e-20	-1.8	HOXB8
1.4e-67	1.48e-70	-1.79	NKRF
1.68e-59	6.25e-62	-1.79	CSE1L
2.07e-40	6.3e-42	-1.79	CENPN
6.08e-37	2.56e-38	-1.79	TMEM97
3.93e-34	2.12e-35	-1.79	E2F7
1.58e-28	1.3e-29	-1.79	FKBP10
6.27e-26	6.18e-27	-1.79	COL5A2
6.68e-13	1.59e-13	-1.79	THBS2
1.73e-06	6.7e-07	-1.79	REG1B
5.53e-47	9.07e-49	-1.78	ATAD2
1.17e-46	1.98e-48	-1.78	LOC100287828 /// RCN1
4.6e-43	1.09e-44	-1.78	CDK4
1.04e-40	3.09e-42	-1.78	ERCC6L
6.3e-40	2.03e-41	-1.78	CDC25B
2.07e-37	8.36e-39	-1.78	CENPH
6.91e-28	5.92e-29	-1.78	PTK7
5.84e-26	5.73e-27	-1.78	CXCL1 /// CXCL2
1.81e-24	1.99e-25	-1.78	COL12A1
2.01e-14	4.32e-15	-1.78	S100A9
1.76e-62	4.32e-65	-1.77	WDR77
3.43e-56	1.93e-58	-1.77	C20orf199
8.44e-43	2.05e-44	-1.77	HSPH1
7.31e-40	2.37e-41	-1.77	CKS2
1.45e-37	5.77e-39	-1.77	TROAP
6.37e-36	2.95e-37	-1.77	CBX2
4.53e-35	2.24e-36	-1.77	MAD2L1
7.33e-30	5.44e-31	-1.77	SQLE
1.84e-16	3.45e-17	-1.77	ERP27
1.29e-58	5.37e-61	-1.76	MET
2.76e-48	3.84e-50	-1.76	CCND1
1.47e-47	2.24e-49	-1.76	ITGA2
1.91e-47	2.96e-49	-1.76	TRPM2
4.59e-42	1.19e-43	-1.76	CKAP2L
8.3e-41	2.45e-42	-1.76	SIM2
2.72e-30	1.96e-31	-1.76	CDCA5
2.42e-47	3.81e-49	-1.75	RNASEH2A
9.79e-45	1.99e-46	-1.75	C19orf48
5.87e-37	2.46e-38	-1.75	HSPH1
1.93e-32	1.19e-33	-1.75	LOXL2
2.4e-30	1.72e-31	-1.75	ASB9
1.14e-28	9.26e-30	-1.75	STC2
1.28e-15	2.55e-16	-1.75	MMP9
4.45e-12	1.12e-12	-1.75	CXCL11
8.08e-59	3.26e-61	-1.74	KIAA1549
1.45e-58	6.06e-61	-1.74	PUS7
3.79e-54	2.87e-56	-1.74	PAFAH1B3
2.63e-49	3.29e-51	-1.74	GRAMD1A
2.05e-43	4.69e-45	-1.74	CDC25B
2.1e-42	5.24e-44	-1.74	SCML1
2.26e-42	5.65e-44	-1.74	PLAGL2
2e-34	1.05e-35	-1.74	ProSAPiP1
6.43e-25	6.85e-26	-1.74	COL5A2
1.3e-24	1.41e-25	-1.74	ADAM12
2.86e-23	3.43e-24	-1.74	CCL24
3.94e-57	1.99e-59	-1.73	ZDHHC9
1.99e-52	1.83e-54	-1.73	CD44
3.6e-39	1.25e-40	-1.73	CCDC113
3e-38	1.12e-39	-1.73	TMEM97
3.17e-34	1.7e-35	-1.73	C9orf140 /// LOC729983
1.42e-29	1.08e-30	-1.73	MFAP2
1.32e-27	1.15e-28	-1.73	C13orf18
3.8e-26	3.69e-27	-1.73	CTSL2
9.06e-24	1.05e-24	-1.73	C13orf18
2.5e-20	3.61e-21	-1.73	SERPINE1
5.18e-14	1.15e-14	-1.73	NMU
1.09e-62	2.61e-65	-1.72	C20orf199
1.78e-58	7.59e-61	-1.72	PHF16
2.02e-58	8.75e-61	-1.72	C20orf20
1.12e-50	1.22e-52	-1.72	TMEM132A
7.26e-48	1.07e-49	-1.72	ZDHHC9
1.65e-45	3.14e-47	-1.72	TRPM2
4.4e-42	1.14e-43	-1.72	ARNTL2
7.26e-11	1.99e-11	-1.72	UCA1
8.08e-05	3.67e-05	-1.72	DEFA5
5.39e-59	2.13e-61	-1.71	CSE1L
2.96e-43	6.86e-45	-1.71	C19orf48
2.25e-39	7.63e-41	-1.71	RAD54B
9.27e-35	4.74e-36	-1.71	KIF4A
9.56e-33	5.73e-34	-1.71	CENPF
4.61e-31	3.14e-32	-1.71	SCD
6.57e-30	4.86e-31	-1.71	BIRC5
1.51e-26	1.42e-27	-1.71	CTSL2
1.75e-26	1.66e-27	-1.71	TMPRSS3
1e-61	2.79e-64	-1.7	ENC1
8.23e-45	1.66e-46	-1.7	ATAD2
3.57e-38	1.35e-39	-1.7	SOX9
1.24e-27	1.09e-28	-1.7	SLC12A2
1.14e-19	1.73e-20	-1.7	OLR1
1.23e-18	1.99e-19	-1.7	PHGDH
8.11e-17	1.48e-17	-1.7	CXCL6
1.4e-09	4.21e-10	-1.7	PITX2
5.38e-64	1.07e-66	-1.69	BYSL
1.57e-53	1.26e-55	-1.69	NKRF
2.57e-51	2.67e-53	-1.69	HSPH1
6.18e-43	1.48e-44	-1.69	WNT2
7.05e-37	2.99e-38	-1.69	AURKA
8.72e-37	3.74e-38	-1.69	KIF20A
3.47e-35	1.7e-36	-1.69	DIAPH3
2.75e-30	1.98e-31	-1.69	CDCA7
5.29e-27	4.85e-28	-1.69	PROX1
3.99e-23	4.84e-24	-1.69	BGN
7.95e-21	1.11e-21	-1.69	PTPRO
3.49e-20	5.1e-21	-1.69	PLEKHB1
7.32e-20	1.09e-20	-1.69	MYEOV
3.03e-19	4.7e-20	-1.69	QPCT
4.49e-62	1.15e-64	-1.68	C13orf37
4.7e-61	1.39e-63	-1.68	C20orf199
6.36e-54	4.96e-56	-1.68	PUS7
9.19e-54	7.26e-56	-1.68	SOX4
1.49e-42	3.67e-44	-1.68	GPT2
1.24e-38	4.46e-40	-1.68	MYBL2
5.69e-37	2.38e-38	-1.68	HOMER1
3.34e-36	1.51e-37	-1.68	C11orf82
4.56e-31	3.11e-32	-1.68	MND1
1.68e-30	1.19e-31	-1.68	FKBP10
3.09e-28	2.58e-29	-1.68	TNS4
7.12e-17	1.29e-17	-1.68	PTPRO
7.35e-50	8.71e-52	-1.67	TH1L
4.79e-44	1.04e-45	-1.67	MEST
1.41e-43	3.18e-45	-1.67	PNO1
2.4e-38	8.93e-40	-1.67	SORD
2.18e-27	1.95e-28	-1.67	SLC12A2
9.09e-23	1.13e-23	-1.67	SLC27A5
1.98e-22	2.51e-23	-1.67	C13orf18
9.38e-13	2.26e-13	-1.67	CXCL11
2.96e-11	7.89e-12	-1.67	SFRP4
5.56e-55	3.64e-57	-1.66	IMPDH1
1.36e-51	1.36e-53	-1.66	NUDCD1
2.82e-50	3.17e-52	-1.66	RUVBL1
1.43e-43	3.22e-45	-1.66	WNT2
3.74e-43	8.81e-45	-1.66	TRPM2
3.19e-41	9.08e-43	-1.66	ECT2
1.21e-35	5.72e-37	-1.66	KIF14
2.48e-34	1.32e-35	-1.66	ProSAPiP1
5.93e-34	3.25e-35	-1.66	PLAU
1.86e-32	1.14e-33	-1.66	FAM54A
4.91e-28	4.16e-29	-1.66	SQLE
2.43e-27	2.18e-28	-1.66	COL5A2
8.72e-20	1.31e-20	-1.66	CA9
1.33e-58	5.54e-61	-1.65	WDR77
4.04e-58	1.8e-60	-1.65	RIPK2
1.28e-54	8.96e-57	-1.65	POLR1B
6.26e-54	4.87e-56	-1.65	SOX4
4.71e-51	5.02e-53	-1.65	GTF3A
3.34e-43	7.79e-45	-1.65	RUVBL1
5.63e-37	2.36e-38	-1.65	UBE2T
2.74e-32	1.7e-33	-1.65	CDC6
4.29e-29	3.38e-30	-1.65	MKI67
6.95e-20	1.03e-20	-1.65	OLFML2B
2.79e-15	5.66e-16	-1.65	AQP9
9.84e-47	1.65e-48	-1.64	CDK4
1.05e-46	1.76e-48	-1.64	TP53RK
5.2e-38	1.99e-39	-1.64	KIF18A
3.4e-37	1.4e-38	-1.64	ANXA9
7.13e-34	3.93e-35	-1.64	JPH1
1.78e-30	1.26e-31	-1.64	SLC7A11
3.31e-28	2.78e-29	-1.64	RGS16
3.07e-16	5.85e-17	-1.64	SPARC
3.91e-13	9.18e-14	-1.64	RBP1
5.49e-09	1.73e-09	-1.64	CKMT2
5.42e-66	7.46e-69	-1.63	DKC1
3.82e-52	3.65e-54	-1.63	ZC3HAV1L
1.21e-30	8.46e-32	-1.63	ASPM
6.65e-30	4.92e-31	-1.63	FKBP10
5.08e-22	6.6e-23	-1.63	C13orf18
1.73e-18	2.83e-19	-1.63	TUBB3
1.74e-17	3.04e-18	-1.63	FGGY
1.05e-54	7.24e-57	-1.62	CBX4
1.01e-51	1e-53	-1.62	HSPH1
8.82e-51	9.53e-53	-1.62	POLR1B
1.06e-40	3.17e-42	-1.62	TP53RK
7.55e-36	3.52e-37	-1.62	CCNE1
8.85e-26	8.85e-27	-1.62	CDKN3
3.92e-13	9.21e-14	-1.62	COL8A1
2.04e-54	1.47e-56	-1.61	CDK4
4.59e-45	9.03e-47	-1.61	HSPH1
1.33e-44	2.73e-46	-1.61	PYCR1
1.74e-41	4.78e-43	-1.61	PAICS
2.07e-41	5.74e-43	-1.61	MTHFD2
2.5e-40	7.71e-42	-1.61	MTHFD2
4.39e-27	4e-28	-1.61	EPHB3
2.12e-48	2.9e-50	-1.6	TH1L
7.64e-46	1.41e-47	-1.6	HSPH1
7.31e-29	5.85e-30	-1.6	ASPM
2.74e-19	4.25e-20	-1.6	TNFSF11
9.06e-51	9.82e-53	-1.59	CD44
2.89e-49	3.63e-51	-1.59	SHMT2
3.07e-43	7.13e-45	-1.59	ANLN
1.77e-37	7.12e-39	-1.59	SPNS2
8.78e-36	4.11e-37	-1.59	NEK2
4.29e-35	2.12e-36	-1.59	CDC6
5.69e-27	5.22e-28	-1.59	RGS16
8.18e-24	9.42e-25	-1.59	FKBP10
1.42e-23	1.66e-24	-1.59	RAET1L /// ULBP2
5.03e-20	7.42e-21	-1.59	TWIST1
1.82e-16	3.4e-17	-1.59	KRT17
9.07e-14	2.04e-14	-1.59	SULF1
4.75e-55	3.1e-57	-1.58	SLC11A2
2.2e-54	1.59e-56	-1.58	WDR43
9.02e-53	8e-55	-1.58	IMPDH1
4.02e-46	7.25e-48	-1.58	RPP40
3.56e-44	7.6e-46	-1.58	C1orf135
2.21e-30	1.58e-31	-1.58	CDCA3
1.58e-29	1.21e-30	-1.58	FAM111B
7.19e-27	6.64e-28	-1.58	DUSP2
2.46e-26	2.36e-27	-1.58	DLEU2 /// DLEU2L
8.17e-48	1.21e-49	-1.57	TOMM34
2.07e-47	3.22e-49	-1.57	CMTM8
2.66e-47	4.2e-49	-1.57	PSPH
1.46e-46	2.49e-48	-1.57	CCND1
9.8e-41	2.91e-42	-1.57	MACC1
1.02e-40	3.05e-42	-1.57	NUDCD1
3.93e-40	1.24e-41	-1.57	ITGA2
1.3e-35	6.14e-37	-1.57	TMEM97
3.49e-29	2.74e-30	-1.57	KIF4A /// KIF4B
1.98e-27	1.76e-28	-1.57	AXIN2
2.6e-22	3.31e-23	-1.57	PLCB4
5.55e-20	8.21e-21	-1.57	COL5A1
2.52e-18	4.17e-19	-1.57	CADPS
3.32e-14	7.24e-15	-1.57	VCAN
7.51e-58	3.42e-60	-1.56	SLC39A10
5.88e-56	3.39e-58	-1.56	PPAT
5.72e-55	3.77e-57	-1.56	TTYH3
2.25e-42	5.64e-44	-1.56	MSI2
1.49e-34	7.75e-36	-1.56	NEK2
4.54e-34	2.46e-35	-1.56	MCM7
9.19e-24	1.06e-24	-1.56	GPR143
2.79e-19	4.32e-20	-1.56	EDAR
2.06e-52	1.9e-54	-1.55	NPM1
6.34e-50	7.42e-52	-1.55	SHMT2
8.45e-43	2.05e-44	-1.55	RPL35A
5.08e-38	1.95e-39	-1.55	DBF4
1.5e-37	6e-39	-1.55	ASNS
4.74e-37	1.98e-38	-1.55	PLEKHG4
4.7e-34	2.55e-35	-1.55	RNF43
2.03e-33	1.16e-34	-1.55	ASNS
2.17e-31	1.44e-32	-1.55	DTL
2.52e-30	1.81e-31	-1.55	HELLS
6.78e-29	5.42e-30	-1.55	HMMR
1.46e-28	1.2e-29	-1.55	SQLE
1.41e-25	1.44e-26	-1.55	FADS1
2.53e-25	2.62e-26	-1.55	FOXM1
7.42e-25	7.93e-26	-1.55	CDKN3
9.62e-10	2.87e-10	-1.55	SFRP4
1.55e-53	1.25e-55	-1.54	PRMT3
1.54e-45	2.91e-47	-1.54	RNF114
2.78e-44	5.87e-46	-1.54	CD44
6.82e-42	1.8e-43	-1.54	E2F5
1.83e-40	5.56e-42	-1.54	SORD
2.66e-37	1.09e-38	-1.54	TMEM97
1.08e-36	4.67e-38	-1.54	CMTM7
5.6e-33	3.3e-34	-1.54	MCM7
1.98e-31	1.31e-32	-1.54	ALDH4A1
3.04e-29	2.37e-30	-1.54	CHEK1
1.65e-21	2.21e-22	-1.54	EIF4A2 /// SNORA63
2.63e-57	1.29e-59	-1.53	PRMT3
6.27e-50	7.32e-52	-1.53	OSBPL3
3.89e-45	7.61e-47	-1.53	SHMT2
4.44e-36	2.02e-37	-1.53	BRIX1
4.85e-36	2.22e-37	-1.53	IRAK2
8.97e-35	4.58e-36	-1.53	GTSE1
1.38e-30	9.72e-32	-1.53	ASNS
1.72e-30	1.22e-31	-1.53	TSPAN5
6.22e-28	5.32e-29	-1.53	NUSAP1
3.08e-26	2.97e-27	-1.53	DLEU2
3.46e-26	3.36e-27	-1.53	COL4A1
1.79e-25	1.84e-26	-1.53	CLCN4
2.27e-24	2.51e-25	-1.53	STRA6
8.87e-57	4.7e-59	-1.52	CAD
6.14e-55	4.07e-57	-1.52	GTF3A
3.46e-54	2.59e-56	-1.52	C10orf2
1.29e-52	1.16e-54	-1.52	PRPF4
2.49e-52	2.32e-54	-1.52	RCL1
1.19e-46	2.02e-48	-1.52	NOP2
2.63e-45	5.07e-47	-1.52	PRDX4
5.75e-43	1.37e-44	-1.52	NOP2
2.08e-38	7.67e-40	-1.52	DIAPH3
6.92e-32	4.44e-33	-1.52	ZNF367
1.4e-31	9.16e-33	-1.52	RNF183
3.57e-30	2.59e-31	-1.52	KIF2C
2.57e-28	2.13e-29	-1.52	SCD
1.53e-27	1.35e-28	-1.52	FERMT1
7.67e-27	7.1e-28	-1.52	STC2
1.74e-26	1.65e-27	-1.52	PTP4A3
1.88e-23	2.22e-24	-1.52	RRM2
8.3e-23	1.02e-23	-1.52	STC1
2.78e-22	3.55e-23	-1.52	BGN
9.43e-20	1.42e-20	-1.52	COL4A1
1.87e-17	3.27e-18	-1.52	FAM83D
6.21e-16	1.21e-16	-1.52	SLC2A12
1.93e-58	8.26e-61	-1.51	POLR1B
1.43e-49	1.73e-51	-1.51	GTF3A
1.79e-48	2.42e-50	-1.51	NANP
2.22e-48	3.04e-50	-1.51	NXT1
3.75e-48	5.3e-50	-1.51	WDR74
4.08e-41	1.18e-42	-1.51	NEBL
4.09e-32	2.58e-33	-1.51	ANXA3
1.27e-30	8.91e-32	-1.51	CENPW
7.82e-29	6.27e-30	-1.51	RAD51AP1
1.02e-27	8.91e-29	-1.51	GYLTL1B
9.66e-24	1.12e-24	-1.51	TTK
1.78e-51	1.8e-53	-1.5	ZDHHC9
9.62e-49	1.27e-50	-1.5	WDR77
2.6e-46	4.57e-48	-1.5	RRS1
2.92e-43	6.75e-45	-1.5	MTHFD2
2.3e-42	5.75e-44	-1.5	NOP58
2.34e-42	5.89e-44	-1.5	IER5L
3.79e-40	1.2e-41	-1.5	NOLC1
1.11e-33	6.19e-35	-1.5	NUF2
1.01e-31	6.55e-33	-1.5	RAB15
4.24e-29	3.34e-30	-1.5	BIRC5
4.48e-29	3.54e-30	-1.5	DRAM1
2.01e-26	1.91e-27	-1.5	COL12A1
5.6e-25	5.94e-26	-1.5	DIO2
2.13e-22	2.69e-23	-1.5	CTSL2
1.56e-17	2.71e-18	-1.5	SPARC
2.21e-13	5.11e-14	-1.5	SULF1
6.74e-09	2.14e-09	-1.5	CXCL9
1.84e-44	3.82e-46	-1.49	C13orf27
4.84e-39	1.69e-40	-1.49	HAUS7 /// TREX2
2.92e-37	1.2e-38	-1.49	EIF5A2
2.76e-36	1.23e-37	-1.49	ASNS
2.98e-36	1.33e-37	-1.49	CTSH
5.12e-34	2.79e-35	-1.49	CD46
2.11e-28	1.75e-29	-1.49	TOP2A
1.23e-26	1.15e-27	-1.49	GINS4
7.27e-25	7.77e-26	-1.49	CDKN3
8.84e-19	1.42e-19	-1.49	SPARC
2.59e-18	4.3e-19	-1.49	OLFML2B
8.39e-16	1.65e-16	-1.49	THY1
1.93e-64	3.55e-67	-1.48	CDK4
1.27e-54	8.88e-57	-1.48	POLR1C
4.26e-54	3.23e-56	-1.48	C13orf37
4.75e-54	3.61e-56	-1.48	DCUN1D5
3.23e-53	2.71e-55	-1.48	C13orf37
6.39e-53	5.52e-55	-1.48	PNO1
2.83e-50	3.18e-52	-1.48	PFDN4
1.82e-46	3.17e-48	-1.48	CENPP
6.2e-43	1.48e-44	-1.48	LYAR
3.93e-41	1.13e-42	-1.48	ECE2
1.4e-35	6.64e-37	-1.48	SLC12A8
8e-33	4.76e-34	-1.48	CDC25B
4.1e-32	2.59e-33	-1.48	UNC5CL
1.37e-29	1.04e-30	-1.48	NCAPH
4.81e-15	9.9e-16	-1.48	SPARC
4.96e-15	1.02e-15	-1.48	TDO2
3.59e-65	5.52e-68	-1.47	XPOT
2.45e-55	1.51e-57	-1.47	RAE1
3.56e-46	6.36e-48	-1.47	CCND1
2.06e-45	3.95e-47	-1.47	BRCA2
1.27e-42	3.1e-44	-1.47	SNRPB
1.81e-42	4.49e-44	-1.47	SNRPB
2.25e-41	6.27e-43	-1.47	NCAPD3
3.17e-41	9.01e-43	-1.47	ASXL1
2.04e-39	6.89e-41	-1.47	NMB
2.69e-38	1e-39	-1.47	PPAT
1.88e-36	8.32e-38	-1.47	PAQR4
4.02e-36	1.82e-37	-1.47	ESM1
4.14e-34	2.24e-35	-1.47	CKAP2
1.01e-30	7.03e-32	-1.47	NAP1L1
5.5e-30	4.03e-31	-1.47	FJX1
1.37e-29	1.04e-30	-1.47	RPL22L1
1.77e-27	1.57e-28	-1.47	MKI67
5.98e-24	6.82e-25	-1.47	DEPDC1B
1.24e-17	2.15e-18	-1.47	CADPS
3.43e-16	6.56e-17	-1.47	SLC6A14
1.87e-60	6.1e-63	-1.46	NONO
2e-56	1.11e-58	-1.46	EXOSC5
2.43e-51	2.51e-53	-1.46	NEK6
1.7e-46	2.93e-48	-1.46	DDX21
2e-46	3.49e-48	-1.46	TTC17
8.47e-41	2.51e-42	-1.46	CEP72
1.02e-37	3.99e-39	-1.46	DBF4
5.85e-37	2.45e-38	-1.46	NUP62CL
1.26e-36	5.47e-38	-1.46	ZP3
2.28e-34	1.2e-35	-1.46	IFITM3
3e-34	1.6e-35	-1.46	SLC5A6
4.82e-28	4.09e-29	-1.46	HMMR
2.71e-27	2.43e-28	-1.46	CHEK1
2.52e-26	2.42e-27	-1.46	XKRX
1.49e-24	1.62e-25	-1.46	SYT7
4.49e-24	5.07e-25	-1.46	FERMT1
5.47e-24	6.22e-25	-1.46	CDKN3
5.72e-24	6.52e-25	-1.46	DIO2
4.51e-23	5.47e-24	-1.46	CDKN3
6.2e-22	8.09e-23	-1.46	STC1
1.49e-17	2.59e-18	-1.46	PVRL4
6.04e-14	1.34e-14	-1.46	ADAMTS4
1.71e-10	4.81e-11	-1.46	ODAM
4.51e-63	9.96e-66	-1.45	HS2ST1
7.96e-54	6.24e-56	-1.45	KIAA0406
4.42e-52	4.27e-54	-1.45	ZC3H8
1.69e-51	1.7e-53	-1.45	ZNF280C
1.93e-48	2.62e-50	-1.45	RUVBL1
4.96e-42	1.29e-43	-1.45	PRKDC
3.44e-41	9.83e-43	-1.45	CKAP2
1.56e-36	6.84e-38	-1.45	GPSM2
1.08e-34	5.56e-36	-1.45	MCM8
1.39e-32	8.44e-34	-1.45	PPIL1
4.71e-31	3.22e-32	-1.45	CTPS
1.19e-27	1.04e-28	-1.45	RAD51AP1
1.75e-27	1.55e-28	-1.45	PTTG1 /// PTTG3P
3.79e-23	4.59e-24	-1.45	WNT5A
1.62e-20	2.31e-21	-1.45	CLCN4
2.21e-17	3.9e-18	-1.45	APCDD1
2.49e-55	1.55e-57	-1.44	DDX21
1.62e-43	3.66e-45	-1.44	C6orf48
7.28e-42	1.93e-43	-1.44	RIPK2
9.55e-42	2.56e-43	-1.44	MEST
8.87e-41	2.63e-42	-1.44	TMEM123
3.6e-40	1.13e-41	-1.44	NCAPG2
6.87e-31	4.75e-32	-1.44	SHCBP1
1.13e-30	7.9e-32	-1.44	FAM72A /// FAM72B /// FAM72C /// FAM72D
2.44e-30	1.75e-31	-1.44	KIF2C
5.94e-28	5.07e-29	-1.44	FAM92A1
4.3e-25	4.53e-26	-1.44	PDPN
1.42e-23	1.67e-24	-1.44	FOXA2
2.11e-23	2.51e-24	-1.44	SP6
6.43e-23	7.89e-24	-1.44	LY6E
3.2e-12	7.98e-13	-1.44	GRM8
0.000414	0.000203	-1.44	DEFA5
1.33e-64	2.29e-67	-1.43	TEX10
2.63e-62	6.51e-65	-1.43	NONO
1.93e-55	1.17e-57	-1.43	HSPH1
3.09e-53	2.57e-55	-1.43	RAE1
9.87e-52	9.77e-54	-1.43	PNO1
6.58e-48	9.63e-50	-1.43	POLR1D
1.35e-47	2.05e-49	-1.43	NLE1
1.71e-46	2.96e-48	-1.43	LYAR
9.06e-42	2.42e-43	-1.43	SNRPB
2.03e-41	5.63e-43	-1.43	BID
3.09e-41	8.74e-43	-1.43	CEBPB
3.19e-41	9.06e-43	-1.43	SLC5A6
4.63e-41	1.34e-42	-1.43	NCAPG2
7.54e-41	2.22e-42	-1.43	SLC7A1
1.77e-40	5.37e-42	-1.43	DBF4
4.03e-38	1.53e-39	-1.43	CCDC34
6.51e-35	3.28e-36	-1.43	HOMER1
1.04e-34	5.32e-36	-1.43	SLC7A1
1.68e-29	1.28e-30	-1.43	HES6
1.24e-26	1.16e-27	-1.43	FAM111B
2.57e-24	2.85e-25	-1.43	FAM64A
1.25e-21	1.65e-22	-1.43	GINS2
2.98e-16	5.69e-17	-1.43	COL11A1
4.15e-49	5.29e-51	-1.42	IPO5
1.03e-48	1.36e-50	-1.42	TRIM59
2.68e-34	1.43e-35	-1.42	ADRM1
4.74e-34	2.57e-35	-1.42	MCM10
2.85e-33	1.64e-34	-1.42	NT5DC2
4.61e-31	3.15e-32	-1.42	SGOL2
5.07e-31	3.47e-32	-1.42	FARP1
6.59e-31	4.54e-32	-1.42	PRKDC
3.49e-18	5.84e-19	-1.42	SPARC
2.94e-15	5.97e-16	-1.42	PLCB4
1.71e-10	4.83e-11	-1.42	PTPRO
1.71e-09	5.19e-10	-1.42	IGF2BP3
9.82e-08	3.42e-08	-1.42	DUOXA2
8.28e-61	2.57e-63	-1.41	CBFB
3.7e-53	3.14e-55	-1.41	RBM28
5.3e-50	6.15e-52	-1.41	CIRH1A
3.73e-47	5.99e-49	-1.41	NUFIP1
5.13e-43	1.22e-44	-1.41	PAICS
1.49e-40	4.48e-42	-1.41	IER5L
7.14e-40	2.31e-41	-1.41	NDRG3
1.03e-39	3.38e-41	-1.41	PYCR1
1.42e-39	4.71e-41	-1.41	ZNF239
2.63e-39	8.98e-41	-1.41	CLDN1
2.25e-38	8.32e-40	-1.41	DBF4
4.75e-38	1.81e-39	-1.41	C13orf23
7.53e-38	2.92e-39	-1.41	IRAK1
3.25e-37	1.34e-38	-1.41	CD44
1.4e-34	7.27e-36	-1.41	SNORA18 /// TAF1D
2.36e-32	1.46e-33	-1.41	CNN2
4.13e-27	3.75e-28	-1.41	RAD51AP1
1.91e-25	1.96e-26	-1.41	OLA1
8.24e-21	1.15e-21	-1.41	COL5A1
4.09e-17	7.32e-18	-1.41	ROBO2
1.46e-10	4.1e-11	-1.41	CYP4X1
4.42e-57	2.25e-59	-1.4	ZNF593
1.75e-53	1.42e-55	-1.4	TGIF1
7.54e-49	9.84e-51	-1.4	GTPBP4
1.04e-46	1.76e-48	-1.4	BRIX1
1.14e-44	2.33e-46	-1.4	GARS
[truncated: 32,133 more rows]

## Sheet: gse110224
adj.P.Val	P.Value	logFC	Gene.symbol
[truncated: 7,485 more rows]

[truncated: 1 more sheets: gse113513]
